# Supplementary material for: To B or Not to B: Comparative Genomics Suggests Arsenophonus as a Source of B Vitamins in Whiteflies
Source: Front Microbiol. 2018 Sep 25;9:2254. doi: 10.3389/fmicb.2018.02254 (PMC6167482; doi:10.3389/fmicb.2018.02254)
Supplement: Supplementary file 1 [file Table_1.XLS]

## Sheet: Sheet1
Table S1. Genomes accession numbers used to build the custom Krakren database.
Organism	Accession numbers
Portiera	CP003835	LN649236	LN649255	LN734649
Hamiltonella	CP016303	CP001277	CP001278
Rickettsia	CP016305	LAOP00000000
Cardinium	CBQZ010000000	HG422566	GCF_000304455
Wolbachia	AM999887	MJMG01000000	HG810405	FMKF01000000
Arsenophonus	GCA_002287155	GCF_001640365	GCF_001534665	GCF_000757905	GCF_000429565
Whiteflies Mitochondria	AY521259	AY521626	AY572539	AY572538	AY521265	AY521251	AY278317
Bemisia tabaci	GCF_001854935
Acyrthosiphon pisum	GCF_000142985	NC_011594
