# Supplementary material for: To B or Not to B: Comparative Genomics Suggests Arsenophonus as a Source of B Vitamins in Whiteflies
Source: Front Microbiol. 2018 Sep 25;9:2254. doi: 10.3389/fmicb.2018.02254 (PMC6167482; doi:10.3389/fmicb.2018.02254)
Supplement: Supplementary file 2 [file Table_2.XLS]

## Sheet: Sheet1
Table S2. Number of genomic reads from A. dispersus, A. floccissimus and T. vaporariorum similar to genes in Bemisia tabaci with a potential role in Amino Acid, Precursors or Vitamins/Cofactors Biosynthesis.
	B. tabaci Genes		Reads in other whiteflies			Endosymbionts Genes
Class	Accession/Bta number	Predicted product	A. dispersus	A. floccissimus	T. vaporariorum	Gene name	Gene product
Amino Acid Biosynthesis	XP_018906690.1	uncharacterized protein F21D5.5 isoform X2	171	48	69	hisB	Histidinol-phosphatase/Imidazoleglycerol-phosphate dehydratase
	XP_018899812.1	branched-chain-amino-acid aminotransferase, cytosolic isoform X1	15	5	18	ilvE/pabAB	Branched-chain-amino-acid aminotransferase
	XP_018896307.1	aspartate aminotransferase, cytoplasmic	71	14	26	aspC	Aspartate aminotransferase
	XP_018917952.1	aspartate aminotransferase, cytoplasmic-like	26	8	23	aspC	Aspartate aminotransferase
	XP_018917954.1	aspartate aminotransferase, cytoplasmic-like	30	11	28	aspC	Aspartate aminotransferase
	XP_018901597.1	aspartate aminotransferase, mitochondrial	77	9	31	aspC	Aspartate aminotransferase
	XP_018912770.1	uncharacterized protein LOC109041064	0	0	0	dapB	4-hydroxy-tetrahydrodipicolinate reductase
	XP_018916680.1	uncharacterized protein LOC109043817	0	0	0	dapF	Diaminopimelate epimerase
	XP_018917081.1	uncharacterized protein LOC109044051	0	0	0	lysA	Diaminopimelate decarboxylase
	XP_018901145.1	CAD protein	203	229	204	arcB	Ornithine carbamoyltransferase, catabolic
	Bta00062	Argininosuccinate synthase	0	0	0	argG	Argininosuccinate synthase
	Bta00063	Argininosuccinate lyase	0	0	0	argH	Argininosuccinate lyase/Probable acetyltransferase
Precursors	XP_018910507.1	S-adenosylmethionine synthase isoform X1	85	39	107	metK	S-adenosylmethionine synthase
	XP_018901628.1	phosphoribosyl pyrophosphate synthase-associated protein 2 isoform X2	67	80	47	prs	Phosphoribosylpyrophosphate synthetase
	XP_018897386.1	ribose-phosphate pyrophosphokinase 1 isoform X2	28	14	30	prs	Phosphoribosylpyrophosphate synthetase
Vitamins/Cofactors	XP_018895596.1	uncharacterized protein LOC109029555 isoform X1	0	0	0	panB	3-methyl-2-oxobutanoate hydroxymethyltransferase
	XP_018895597.1	uncharacterized protein LOC109029555 isoform X1	0	0	0	panC	Pantothenate synthetase
	XP_018912275.1	pantothenate kinase 4 isoform X2	163	150	115	coaA	Pantothenate kinase
	XP_018906810.1	pantothenate kinase 3 isoform X1	60	21	99	coaA	Pantothenate kinase
	XP_018896712.1	phosphopantothenate--cysteine ligase	21	11	4	dfp	Phosphopantothenoylcysteine decarboxylase/Phosphopantothenate--cysteine ligase
	XP_018896887.1	phosphopantothenoylcysteine decarboxylase	12	7	1	dfp	Phosphopantothenoylcysteine decarboxylase/Phosphopantothenate--cysteine ligase
	XP_018904853.1	dephospho-CoA kinase domain-containing protein	3	21	31	coaE	Dephospho-CoA kinase
	XP_018910739.1	bifunctional coenzyme A synthase	33	5	89	coaDE	Phosphopantetheine adenylyltransferase/Dephospho-CoA kinase
	XP_018916701.1	lipoyl synthase, mitochondrial	30	6	17	lipA	Lipoyl synthase
	XP_018896431.1	putative lipoyltransferase 2, mitochondrial	2	9	9	lipB	Octanoyltransferase
	XP_018913780.1	probable glutamine-dependent NAD(+) synthetase	148	106	74	nadE	Glutamine-dependent NAD(+) synthetase
	XP_018905576.1	nicotinamide/nicotinic acid mononucleotide adenylyltransferase 1 isoform X1	30	5	18	nadD	Nicotinate-nucleotide adenylyltransferase
	XP_018907085.1	fatty acid synthase	730	409	990	fabABGHIZ	Fatty acid biosynthesis enzymes
	XP_018906551.1	uncharacterized protein LOC109036658	0	0	12	bioA	Adenosylmethionine-8-amino-7-oxononanoate aminotransferase
	XP_018911539.1	uncharacterized protein LOC109040172	41	3	24	bioB	Biotin synthase
	XP_018915100.1	NADH dehydrogenase [ubiquinone] 1 alpha subcomplex assembly factor 5	64	67	11	bioC	Malonyl-[acyl-carrier protein] O-methyltransferase, Malonyl-ACP O-methyltransferase
	XP_018905097.1	uncharacterized protein LOC109035785	0	0	7	bioD	ATP-dependent dethiobiotin synthetase BioD
	XP_018907995.1	protein ABHD4 isoform X1	119	57	23	bioH	Pimeloyl-[acyl-carrier protein] methyl ester esterase
	XP_018901267.1	serine palmitoyltransferase 1	149	62	12	bioF	8-amino-7-oxononanoate synthase
	XP_018911145.1	serine palmitoyltransferase 2-like	88	15	52	bioF	8-amino-7-oxononanoate synthase
	XP_018904357.1	riboflavin kinase	10	11	27	ribF	Riboflavin biosynthesis protein RibF
	XP_018909652.1	FAD synthase-like isoform X1	66	22	41	ribF	Riboflavin biosynthesis protein RibF
	XP_018914556.1	dihydrofolate reductase	6	4	3	folA	Dihydrofolate reductase
	XP_018916903.1	folylpolyglutamate synthase, mitochondrial-like isoform X1	45	55	12	folC	Bifunctional protein FolC
	XP_018916987.1	GTP cyclohydrolase 1 isoform X1	26	6	26	folE	GTP cyclohydrolase 1
	XP_018909327.1	alkaline phosphatase, tissue-nonspecific isozyme	154	21	69	nudB	Dihydroneopterin triphosphate diphosphatase
	XP_018910171.1	thiamin pyrophosphokinase 1	14	11	7	thiL	Thiamine-monophosphate kinase
	XP_018904745.1	pyridoxine-5'-phosphate oxidase-like	30	15	21	pdxH	Pyridoxine/pyridoxamine 5'-phosphate oxidase
