# Supplementary material for: To B or Not to B: Comparative Genomics Suggests Arsenophonus as a Source of B Vitamins in Whiteflies
Source: Front Microbiol. 2018 Sep 25;9:2254. doi: 10.3389/fmicb.2018.02254 (PMC6167482; doi:10.3389/fmicb.2018.02254)
Supplement: Supplementary file 3 [file Table_3.XLS]

## Sheet: Caption
Table S3. Summarized Kraken’s sequences classification at Genus level.

## Sheet: kraken_summary_genus
	Reads			Percentage
Organism	T. vaporariorum	A. floccissimus	A. dispersus	T. vaporariorum	A. floccissimus	A. dispersus
Unassigned/Host	52771022	23820645	48650447	80.2094	29.4728	62.0623
Candidatus_Portiera	7687054	5837153	20190480	11.6839	7.2222	25.7566
Arsenophonus	5193326	50994371	7118949	7.8936	63.0944	9.0815
Wolbachia	15367	55378	2367139	0.0234	0.0685	3.0197
Other Bacteria	124833	114854	62671	0.1861	0.1394	0.0769
