# Supplementary material for: To B or Not to B: Comparative Genomics Suggests Arsenophonus as a Source of B Vitamins in Whiteflies
Source: Front Microbiol. 2018 Sep 25;9:2254. doi: 10.3389/fmicb.2018.02254 (PMC6167482; doi:10.3389/fmicb.2018.02254)
Supplement: Supplementary file 4 [file Table_4.XLS]

## Sheet: Caption
Table S4. Arsenophonus ANI values, Arsenophonus AAI values and Arsenophonus prophages. ANI values greater than 95% (species boundary) are highlighted in green.

## Sheet: Arsenophonus_ANI
	ARAD	ARAF	ARTV	Arsenophonus_ENCA	Arsenophonus_Lipoptena	Arsenophonus_Nilaparvata	Arsenophonus_nasoniae	Arsenophonus_triatominarum
ARAD	100	85.9568	86.2356	86.5996	76.462	86.6468	84.976	86.4868
ARAF	85.9608	100	93.9785	95.2199	75.8474	94.871	87.4417	94.7907
ARTV	86.2366	93.9789	100	96.7491	75.786	97.2737	88.0874	95.6862
Arsenophonus_ENCA	86.6017	95.2205	96.7498	100	76.0537	97.5296	89.6232	96.2708
Arsenophonus_Lipoptena	76.4648	75.8482	75.7849	76.054	100	76.2439	75.9232	75.8043
Arsenophonus_Nilaparvata	86.6532	94.872	97.2753	97.5295	76.2454	100	88.8583	96.7603
Arsenophonus_nasoniae	84.9846	87.4441	88.0884	89.6234	75.9241	88.859	100	89.5556
Arsenophonus_triatominarum	86.4849	94.7926	95.6875	96.2713	75.8053	96.7622	89.5552	100

## Sheet: Arsenophonus_AAI
	ARAD	ARAF	ARTV	Arsenophonus_ENCA	Arsenophonus_Lipoptena	Arsenophonus_Nilaparvata	Arsenophonus_nasoniae	Arsenophonus_triatominarum
ARAD	100	84.7994	85.9907	86.8755	72.7259	87.4103	86.5646	83.8542
ARAF	84.7602	100	91.5452	92.7869	73.3394	94.1417	89.4339	91.0531
ARTV	85.9921	91.5452	100	93.7253	73.5232	95.4691	89.2862	91.9945
Arsenophonus_ENCA	86.8777	92.7913	93.7545	100	74.125	96.0147	89.8681	92.2874
Arsenophonus_Lipoptena	72.7268	73.3513	73.5204	74.1279	100	74.6005	74.5564	72.6308
Arsenophonus_Nilaparvata	87.4149	94.1495	95.5417	96.0546	74.599	100	90.5694	94.5809
Arsenophonus_nasoniae	86.5665	89.4357	89.3323	89.9387	74.5537	90.569	100	89.3768
Arsenophonus_triatominarum	83.8572	91.0045	91.9849	92.3121	72.6343	94.5463	89.336	100

## Sheet: Arsenophonus_Phages_ANI
	ARAF_phage1.fasta	ARAF_phage10.fasta	ARAF_phage11.fasta	ARAF_phage12.fasta	ARAF_phage2.fasta	ARAF_phage3.fasta	ARAF_phage4.fasta	ARAF_phage5.fasta	ARAF_phage6.fasta	ARAF_phage7.fasta	ARAF_phage8.fasta	ARAF_phage9.fasta	ARTV_phage1.fasta	ARTV_phage10.fasta	ARTV_phage11.fasta	ARTV_phage12.fasta	ARTV_phage2.fasta	ARTV_phage3.fasta	ARTV_phage4.fasta	ARTV_phage5.fasta	ARTV_phage6.fasta	ARTV_phage7.fasta	ARTV_phage8.fasta	ARTV_phage9.fasta
ARAF_phage1.fasta	100	0	0	0	0	0	0	0	0	0	0	0	0	0	0	0	0	0	0	0	0	0	0	0
ARAF_phage10.fasta	0	100	84.0079	0	0	0	0	0	0	0	0	0	0	0	0	0	0	0	0	0	0	0	0	0
ARAF_phage11.fasta	0	84.0062	100	0	0	0	0	0	0	0	0	0	0	0	0	0	0	0	0	0	0	0	0	0
ARAF_phage12.fasta	0	0	0	100	0	0	0	0	0	0	0	0	0	0	0	0	0	0	0	0	0	0	0	0
ARAF_phage2.fasta	0	0	0	0	100	0	0	0	0	0	94.7802	0	0	0	0	0	0	0	0	0	0	0	0	0
ARAF_phage3.fasta	0	0	0	0	0	100	0	0	0	93.2364	0	0	0	0	0	0	0	0	0	0	0	0	0	0
ARAF_phage4.fasta	0	0	0	0	0	0	100	0	0	0	0	0	0	0	0	0	0	0	0	0	0	0	0	0
ARAF_phage5.fasta	0	0	0	0	0	0	0	100	0	0	0	0	0	0	0	0	0	0	0	0	0	0	0	0
ARAF_phage6.fasta	0	0	0	0	0	0	0	0	100	0	0	0	0	0	0	0	0	0	0	0	0	0	0	0
ARAF_phage7.fasta	0	0	0	0	0	93.2385	0	0	0	100	0	0	0	0	0	0	0	0	0	0	0	0	0	0
ARAF_phage8.fasta	0	0	0	0	94.7821	0	0	0	0	0	100	0	0	0	0	0	0	0	0	0	0	0	0	0
ARAF_phage9.fasta	0	0	0	0	0	0	0	0	0	0	0	100	0	0	0	0	0	0	0	0	0	82.8348	0	0
ARTV_phage1.fasta	0	0	0	0	0	0	0	0	0	0	0	0	100	0	0	0	0	0	0	0	0	0	0	0
ARTV_phage10.fasta	0	0	0	0	0	0	0	0	0	0	0	0	0	100	0	0	0	0	0	0	0	0	0	0
ARTV_phage11.fasta	0	0	0	0	0	0	0	0	0	0	0	0	0	0	100	0	0	0	0	0	0	0	0	0
ARTV_phage12.fasta	0	0	0	0	0	0	0	0	0	0	0	0	0	0	0	100	0	0	0	0	0	0	0	0
ARTV_phage2.fasta	0	0	0	0	0	0	0	0	0	0	0	0	0	0	0	0	100	0	0	0	0	0	0	0
ARTV_phage3.fasta	0	0	0	0	0	0	0	0	0	0	0	0	0	0	0	0	0	100	0	0	0	0	0	0
ARTV_phage4.fasta	0	0	0	0	0	0	0	0	0	0	0	0	0	0	0	0	0	0	100	0	0	0	0	0
ARTV_phage5.fasta	0	0	0	0	0	0	0	0	0	0	0	0	0	0	0	0	0	0	0	100	0	0	0	0
ARTV_phage6.fasta	0	0	0	0	0	0	0	0	0	0	0	0	0	0	0	0	0	0	0	0	100	0	0	0
ARTV_phage7.fasta	0	0	0	0	0	0	0	0	0	0	0	82.8173	0	0	0	0	0	0	0	0	0	100	0	0
ARTV_phage8.fasta	0	0	0	0	0	0	0	0	0	0	0	0	0	0	0	0	0	0	0	0	0	0	100	0
ARTV_phage9.fasta	0	0	0	0	0	0	0	0	0	0	0	0	0	0	0	0	0	0	0	0	0	0	0	100
