# Supplementary material for: To B or Not to B: Comparative Genomics Suggests Arsenophonus as a Source of B Vitamins in Whiteflies
Source: Front Microbiol. 2018 Sep 25;9:2254. doi: 10.3389/fmicb.2018.02254 (PMC6167482; doi:10.3389/fmicb.2018.02254)
Supplement: Supplementary file 5 [file Table_5.XLS]

## Sheet: Caption
Table S5. Arsenophonus ARAD, ARAF and ARTV orthologous clusters of proteins divided as core and pan genome.

## Sheet: Pan_genome
GROUP_0002:	hypothetical protein	ARAF|ARAF_0439	ARAF|ARAF_0838	ARTV|ARTV_3073	ARTV|ARTV_3228	ARTV|ARTV_3245
GROUP_0003:	hypothetical protein	ARTV|ARTV_0002	ARTV|ARTV_2668	ARTV|ARTV_2524	ARTV|ARTV_2814	ARTV|ARTV_0232
GROUP_0004:	hypothetical protein	ARAF|ARAF_0072	ARAF|ARAF_0723	ARAF|ARAF_0512	ARTV|ARTV_2211
GROUP_0005:	hypothetical protein	ARAF|ARAF_0432	ARAF|ARAF_0836	ARAF|ARAF_0659	ARTV|ARTV_2909
GROUP_0006:	Lysozyme RrrD	ARTV|ARTV_0001	ARTV|ARTV_2813	ARTV|ARTV_2812	ARAF|ARAF_0817
GROUP_0007:	hypothetical protein	ARTV|ARTV_2210	ARTV|ARTV_3203	ARTV|ARTV_2925	ARAF|ARAF_0849
GROUP_0008:	hypothetical protein	ARTV|ARTV_2392	ARTV|ARTV_3208	ARTV|ARTV_3133	ARAF|ARAF_2649
GROUP_0009:	hypothetical protein	ARAF|ARAF_0427	ARAF|ARAF_0823	ARAF|ARAF_0653	ARAF|ARAF_0822
GROUP_0010:	hypothetical protein	ARAF|ARAF_0443	ARAF|ARAF_0664	ARAF|ARAF_0671	ARTV|ARTV_3072
GROUP_0011:	hypothetical protein	ARTV|ARTV_2993	ARTV|ARTV_3220	ARTV|ARTV_3110	ARTV|ARTV_3040
GROUP_0012:	hypothetical protein	ARAF|ARAF_0430	ARAF|ARAF_0656	ARTV|ARTV_2907
GROUP_0013:	hypothetical protein	ARAF|ARAF_0445	ARAF|ARAF_0674	ARTV|ARTV_2923
GROUP_0014:	hypothetical protein	ARAF|ARAF_0476	ARAF|ARAF_0637	ARTV|ARTV_2681
GROUP_0015:	hypothetical protein	ARAF|ARAF_0477	ARAF|ARAF_0638	ARTV|ARTV_2679
GROUP_0016:	hypothetical protein	ARAF|ARAF_0655	ARAF|ARAF_0830	ARTV|ARTV_2905
GROUP_0017:	hypothetical protein	ARAF|ARAF_2348	ARAF|ARAF_2627	ARTV|ARTV_3100
GROUP_0018:	hypothetical protein	ARTV|ARTV_0004	ARTV|ARTV_1049	ARAF|ARAF_0488
GROUP_0019:	hypothetical protein	ARTV|ARTV_0094	ARTV|ARTV_1524	ARAF|ARAF_0127
GROUP_0020:	hypothetical protein	ARTV|ARTV_2213	ARTV|ARTV_3230	ARAF|ARAF_0511
GROUP_0021:	Modification methylase HhaI	ARTV|ARTV_2810	ARTV|ARTV_2941	ARTV|ARTV_2942
GROUP_0022:	DNA-invertase hin	ARTV|ARTV_2896	ARTV|ARTV_3007	ARAF|ARAF_2349
GROUP_0023:	hypothetical protein	ARTV|ARTV_2945	ARTV|ARTV_3213	ARAF|ARAF_0487
GROUP_0024:	hypothetical protein	ARTV|ARTV_3035	ARTV|ARTV_3106	ARAF|ARAF_0497
GROUP_0025:	hypothetical protein	ARTV|ARTV_3142	ARTV|ARTV_3225	ARAF|ARAF_2347
GROUP_0026:	hypothetical protein	ARTV|ARTV_3181	ARTV|ARTV_3251	ARAF|ARAF_2323
GROUP_0027:	hypothetical protein	ARAF|ARAF_0074	ARAF|ARAF_0719	ARAF|ARAF_0500
GROUP_0028:	hypothetical protein	ARAF|ARAF_0082	ARAF|ARAF_0714	ARTV|ARTV_3047
GROUP_0029:	hypothetical protein	ARAF|ARAF_0091	ARAF|ARAF_0704	ARAF|ARAF_3059
GROUP_0030:	hypothetical protein	ARAF|ARAF_0096	ARAF|ARAF_0696	ARAF|ARAF_0880
GROUP_0031:	hypothetical protein	ARAF|ARAF_0099	ARAF|ARAF_0695	ARAF|ARAF_0098
GROUP_0032:	hypothetical protein	ARAF|ARAF_0095	ARAF|ARAF_0699	ARAF|ARAF_0700
GROUP_0033:	hypothetical protein	ARAF|ARAF_0100	ARAF|ARAF_0693	ARAF|ARAF_0101
GROUP_0034:	hypothetical protein	ARAF|ARAF_0103	ARAF|ARAF_0874	ARAF|ARAF_0691
GROUP_0035:	hypothetical protein	ARAF|ARAF_0469	ARAF|ARAF_0632	ARAF|ARAF_0470
GROUP_0036:	hypothetical protein	ARAF|ARAF_0651	ARAF|ARAF_0819	ARAF|ARAF_0650
GROUP_0037:	hypothetical protein	ARAF|ARAF_0654	ARAF|ARAF_0824	ARTV|ARTV_2991
GROUP_0038:	hypothetical protein	ARTV|ARTV_0219	ARTV|ARTV_0678	ARTV|ARTV_2902
GROUP_0039:	hypothetical protein	ARTV|ARTV_1027	ARTV|ARTV_2790	ARTV|ARTV_2977
GROUP_0040:	hypothetical protein	ARTV|ARTV_1413	ARTV|ARTV_2207	ARTV|ARTV_1412
GROUP_0041:	hypothetical protein	ARTV|ARTV_2390	ARTV|ARTV_2394	ARTV|ARTV_3195
GROUP_0042:	hypothetical protein	ARTV|ARTV_2393	ARTV|ARTV_3194	ARTV|ARTV_2391
GROUP_0043:	hypothetical protein	ARTV|ARTV_2398	ARTV|ARTV_3183	ARTV|ARTV_3175
GROUP_0044:	hypothetical protein	ARTV|ARTV_2986	ARTV|ARTV_3075	ARTV|ARTV_3076
GROUP_0045:	hypothetical protein	ARTV|ARTV_3041	ARTV|ARTV_3111	ARTV|ARTV_3117
GROUP_0334:	hypothetical protein	ARAF|ARAF_0086	ARAF|ARAF_0708
GROUP_0335:	hypothetical protein	ARAF|ARAF_0515	ARAF|ARAF_2333
GROUP_0336:	hypothetical protein	ARTV|ARTV_1029	ARTV|ARTV_3010
GROUP_0337:	hypothetical protein	ARTV|ARTV_3027	ARTV|ARTV_3074
GROUP_0338:	hypothetical protein	ARAF|ARAF_0078	ARAF|ARAF_0717
GROUP_0339:	hypothetical protein	ARAF|ARAF_0080	ARAF|ARAF_0715
GROUP_0340:	hypothetical protein	ARAF|ARAF_0087	ARAF|ARAF_0707
GROUP_0341:	hypothetical protein	ARAF|ARAF_0090	ARAF|ARAF_0706
GROUP_0342:	hypothetical protein	ARAF|ARAF_0092	ARAF|ARAF_0703
GROUP_0343:	hypothetical protein	ARAF|ARAF_0094	ARAF|ARAF_0701
GROUP_0344:	hypothetical protein	ARAF|ARAF_0102	ARAF|ARAF_0692
GROUP_0345:	hypothetical protein	ARAF|ARAF_0423	ARAF|ARAF_0646
GROUP_0346:	hypothetical protein	ARAF|ARAF_0422	ARAF|ARAF_0645
GROUP_0347:	hypothetical protein	ARAF|ARAF_0426	ARAF|ARAF_3066
GROUP_0348:	hypothetical protein	ARAF|ARAF_0471	ARAF|ARAF_0633
GROUP_0349:	ATP-dependent Clp protease proteolytic subunit	ARAF|ARAF_0483	ARAF|ARAF_2338
GROUP_0350:	hypothetical protein	ARAF|ARAF_0513	ARAF|ARAF_0724
GROUP_0351:	hypothetical protein	ARAF|ARAF_0649	ARAF|ARAF_0818
GROUP_0352:	hypothetical protein	ARAF|ARAF_2337	ARAF|ARAF_2636
GROUP_0353:	hypothetical protein	ARAF|ARAF_2344	ARAF|ARAF_2630
GROUP_0354:	hypothetical protein	ARAF|ARAF_2343	ARAF|ARAF_2631
GROUP_0355:	hypothetical protein	ARAF|ARAF_2642	ARAF|ARAF_3060
GROUP_0356:	hypothetical protein	ARAF|ARAF_2971	ARAF|ARAF_3006
GROUP_0357:	hypothetical protein	ARAF|ARAF_2972	ARAF|ARAF_3007
GROUP_0358:	hypothetical protein	ARAF|ARAF_3025	ARAF|ARAF_3029
GROUP_0359:	hypothetical protein	ARTV|ARTV_0221	ARTV|ARTV_0679
GROUP_0360:	hypothetical protein	ARTV|ARTV_0225	ARTV|ARTV_0681
GROUP_0361:	hypothetical protein	ARTV|ARTV_0229	ARTV|ARTV_0687
GROUP_0362:	hypothetical protein	ARTV|ARTV_0237	ARTV|ARTV_0695
GROUP_0363:	hypothetical protein	ARTV|ARTV_0238	ARTV|ARTV_0696
GROUP_0364:	hypothetical protein	ARTV|ARTV_0247	ARTV|ARTV_0706
GROUP_0365:	hypothetical protein	ARTV|ARTV_0246	ARTV|ARTV_0705
GROUP_0366:	hypothetical protein	ARTV|ARTV_0249	ARTV|ARTV_0709
GROUP_0367:	hypothetical protein	ARTV|ARTV_0248	ARTV|ARTV_0707
GROUP_0368:	Multidrug resistance protein MdtC	ARTV|ARTV_0265	ARTV|ARTV_0268
GROUP_0369:	hypothetical protein	ARTV|ARTV_0627	ARTV|ARTV_0628
GROUP_0370:	hypothetical protein	ARTV|ARTV_1012	ARTV|ARTV_3209
GROUP_0371:	hypothetical protein	ARTV|ARTV_1561	ARTV|ARTV_3254
GROUP_0372:	hypothetical protein	ARTV|ARTV_2208	ARTV|ARTV_2788
GROUP_0373:	hypothetical protein	ARTV|ARTV_2671	ARTV|ARTV_3153
GROUP_0374:	hypothetical protein	ARTV|ARTV_2975	ARTV|ARTV_3202
GROUP_0375:	Single-stranded DNA-binding protein	ARTV|ARTV_3177	ARTV|ARTV_3198
GROUP_0376:	Queuine tRNA-ribosyltransferase	ARAD|ARAD_0024	ARTV|ARTV_2306
GROUP_0377:	Transaldolase B	ARAD|ARAD_0036	ARAF|ARAF_2422
GROUP_0378:	DNA topoisomerase 4 subunit A	ARAD|ARAD_0052	ARAF|ARAF_2095
GROUP_0379:	DNA polymerase III subunit alpha	ARAD|ARAD_0129	ARTV|ARTV_0465
GROUP_0380:	Bicyclomycin resistance protein	ARAD|ARAD_0159	ARTV|ARTV_0146
GROUP_0381:	Hydroxyacylglutathione hydrolase	ARAD|ARAD_0168	ARTV|ARTV_1955
GROUP_0382:	CDP-diacylglycerol--serine O-phosphatidyltransferase	ARAD|ARAD_0184	ARTV|ARTV_2607
GROUP_0383:	ATP-dependent DNA helicase RecG	ARAD|ARAD_0189	ARTV|ARTV_1721
GROUP_0384:	Guanylate kinase	ARAD|ARAD_0194	ARTV|ARTV_1718
GROUP_0385:	hypothetical protein	ARAD|ARAD_0198	ARTV|ARTV_1689
GROUP_0386:	L-lysine 2,3-aminomutase	ARAD|ARAD_0205	ARAF|ARAF_1632
GROUP_0387:	Aminodeoxychorismate synthase component 1	ARAD|ARAD_0226	ARTV|ARTV_0972
GROUP_0388:	Protease HtpX	ARAD|ARAD_0229	ARAF|ARAF_0244
GROUP_0389:	Peptidyl-tRNA hydrolase	ARAD|ARAD_0231	ARTV|ARTV_0955
GROUP_0390:	Crossover junction endodeoxyribonuclease RuvC	ARAD|ARAD_0253	ARAF|ARAF_0274
GROUP_0391:	Holliday junction ATP-dependent DNA helicase RuvB	ARAD|ARAD_0255	ARTV|ARTV_0924
GROUP_0392:	Glutaredoxin-4	ARAD|ARAD_0266	ARTV|ARTV_0310
GROUP_0393:	Cysteine desulfuration protein SufE	ARAD|ARAD_0268	ARTV|ARTV_0304
GROUP_0394:	FeS cluster assembly protein SufD	ARAD|ARAD_0270	ARTV|ARTV_0302
GROUP_0395:	putative ATP-dependent transporter SufC	ARAD|ARAD_0271	ARTV|ARTV_0301
GROUP_0396:	FeS cluster assembly protein SufB	ARAD|ARAD_0272	ARTV|ARTV_0300
GROUP_0397:	hypothetical protein	ARAD|ARAD_0276	ARTV|ARTV_0297
GROUP_0398:	Hydroxymethylpyrimidine/phosphomethylpyrimidine kinase	ARAD|ARAD_0294	ARAF|ARAF_0210
GROUP_0399:	hypothetical protein	ARAD|ARAD_0314	ARAF|ARAF_0462
GROUP_0400:	Phosphoribosylformylglycinamidine cyclo-ligase	ARAD|ARAD_0325	ARAF|ARAF_0394
GROUP_0401:	Uracil phosphoribosyltransferase	ARAD|ARAD_0326	ARAF|ARAF_0393
GROUP_0402:	Sulfite reductase [NADPH] flavoprotein alpha-component	ARAD|ARAD_0343	ARTV|ARTV_1792
GROUP_0403:	Pyruvate dehydrogenase E1 component	ARAD|ARAD_0378	ARTV|ARTV_2448
GROUP_0404:	Dihydrolipoyllysine-residue acetyltransferase component of pyruvate dehydrogenase complex	ARAD|ARAD_0379	ARTV|ARTV_2449
GROUP_0405:	Dihydrolipoyl dehydrogenase	ARAD|ARAD_0380	ARTV|ARTV_2450
GROUP_0406:	Small-conductance mechanosensitive channel	ARAD|ARAD_0383	ARTV|ARTV_2453
GROUP_0407:	Ribose-5-phosphate isomerase A	ARAD|ARAD_0384	ARTV|ARTV_2457
GROUP_0408:	tRNA-modifying protein YgfZ	ARAD|ARAD_0385	ARTV|ARTV_2468
GROUP_0409:	Peptide chain release factor 2	ARAD|ARAD_0387	ARTV|ARTV_2473
GROUP_0410:	Lysine--tRNA ligase	ARAD|ARAD_0388	ARTV|ARTV_2474
GROUP_0411:	putative cation efflux system protein	ARAD|ARAD_0389	ARTV|ARTV_2752
GROUP_0412:	Bifunctional ligase/repressor BirA	ARAD|ARAD_0434	ARTV|ARTV_3129
GROUP_0413:	30S ribosomal protein S10	ARAD|ARAD_0440	ARTV|ARTV_1670
GROUP_0414:	50S ribosomal protein L3	ARAD|ARAD_0441	ARTV|ARTV_1669
GROUP_0415:	50S ribosomal protein L4	ARAD|ARAD_0442	ARTV|ARTV_1668
GROUP_0416:	50S ribosomal protein L23	ARAD|ARAD_0443	ARTV|ARTV_1667
GROUP_0417:	50S ribosomal protein L2	ARAD|ARAD_0444	ARTV|ARTV_1666
GROUP_0418:	30S ribosomal protein S19	ARAD|ARAD_0445	ARTV|ARTV_1665
GROUP_0419:	50S ribosomal protein L22	ARAD|ARAD_0446	ARTV|ARTV_1664
GROUP_0420:	30S ribosomal protein S3	ARAD|ARAD_0447	ARTV|ARTV_1663
GROUP_0421:	50S ribosomal protein L16	ARAD|ARAD_0448	ARTV|ARTV_1662
GROUP_0422:	50S ribosomal protein L29	ARAD|ARAD_0449	ARTV|ARTV_1661
GROUP_0423:	30S ribosomal protein S17	ARAD|ARAD_0450	ARTV|ARTV_1660
GROUP_0424:	50S ribosomal protein L14	ARAD|ARAD_0451	ARTV|ARTV_1659
GROUP_0425:	50S ribosomal protein L24	ARAD|ARAD_0452	ARTV|ARTV_1658
GROUP_0426:	50S ribosomal protein L5	ARAD|ARAD_0453	ARTV|ARTV_1657
GROUP_0427:	30S ribosomal protein S14	ARAD|ARAD_0454	ARTV|ARTV_1656
GROUP_0428:	30S ribosomal protein S8	ARAD|ARAD_0455	ARTV|ARTV_1655
GROUP_0429:	50S ribosomal protein L6	ARAD|ARAD_0456	ARTV|ARTV_1654
GROUP_0430:	50S ribosomal protein L18	ARAD|ARAD_0457	ARTV|ARTV_1653
GROUP_0431:	30S ribosomal protein S5	ARAD|ARAD_0458	ARTV|ARTV_1652
GROUP_0432:	50S ribosomal protein L30	ARAD|ARAD_0459	ARTV|ARTV_1651
GROUP_0433:	50S ribosomal protein L15	ARAD|ARAD_0460	ARTV|ARTV_1650
GROUP_0434:	Protein translocase subunit SecY	ARAD|ARAD_0461	ARTV|ARTV_1649
GROUP_0435:	50S ribosomal protein L36	ARAD|ARAD_0462	ARTV|ARTV_1648
GROUP_0436:	30S ribosomal protein S13	ARAD|ARAD_0464	ARTV|ARTV_1646
GROUP_0437:	30S ribosomal protein S11	ARAD|ARAD_0465	ARTV|ARTV_1645
GROUP_0438:	30S ribosomal protein S4	ARAD|ARAD_0466	ARTV|ARTV_1644
GROUP_0439:	DNA-directed RNA polymerase subunit alpha	ARAD|ARAD_0467	ARTV|ARTV_1643
GROUP_0440:	50S ribosomal protein L17	ARAD|ARAD_0468	ARTV|ARTV_1642
GROUP_0441:	Methionyl-tRNA formyltransferase	ARAD|ARAD_0470	ARTV|ARTV_1637
GROUP_0442:	Peptide deformylase	ARAD|ARAD_0471	ARTV|ARTV_1636
GROUP_0443:	Pyridoxal phosphate phosphatase YigL	ARAD|ARAD_0496	ARTV|ARTV_2122
GROUP_0444:	Flavin mononucleotide phosphatase YigB	ARAD|ARAD_0500	ARTV|ARTV_2116
GROUP_0445:	HTH-type transcriptional regulator CynR	ARAD|ARAD_0539	ARAF|ARAF_0593
GROUP_0446:	hypothetical protein	ARAD|ARAD_0553	ARAF|ARAF_0333
GROUP_0447:	Exodeoxyribonuclease III	ARAD|ARAD_0556	ARAF|ARAF_0340
GROUP_0448:	Adenosylmethionine-8-amino-7-oxononanoate aminotransferase	ARAD|ARAD_0561	ARAF|ARAF_0179
GROUP_0449:	ATP-dependent dethiobiotin synthetase BioD 1	ARAD|ARAD_0564	ARAF|ARAF_0182
GROUP_0450:	Inner membrane protein YbhL	ARAD|ARAD_0565	ARTV|ARTV_1416
GROUP_0451:	Elongation factor Tu	ARAD|ARAD_0615	ARTV|ARTV_1673
GROUP_0452:	Sulfur carrier protein ThiS adenylyltransferase	ARAD|ARAD_0629	ARAF|ARAF_1403
GROUP_0453:	Thiamine-phosphate synthase	ARAD|ARAD_0630	ARAF|ARAF_1402
GROUP_0454:	DNA adenine methylase	ARAD|ARAD_0638	ARAF|ARAF_2823
GROUP_0455:	Shikimate kinase 1	ARAD|ARAD_0640	ARAF|ARAF_2826
GROUP_0456:	hypothetical protein	ARAD|ARAD_0690	ARAF|ARAF_1527
GROUP_0457:	Signal recognition particle receptor FtsY	ARAD|ARAD_0692	ARAF|ARAF_1529
GROUP_0458:	Glycine betaine/L-proline transport system permease protein ProW	ARAF|ARAF_0004	ARTV|ARTV_2612
GROUP_0459:	Glycine betaine/L-proline transport ATP-binding protein ProV	ARAF|ARAF_0005	ARTV|ARTV_2613
GROUP_0460:	Cold shock-like protein CspE	ARAF|ARAF_0010	ARTV|ARTV_2616
GROUP_0461:	hypothetical protein	ARAF|ARAF_0013	ARTV|ARTV_2619
GROUP_0462:	D-alanyl-D-alanine carboxypeptidase DacA	ARAF|ARAF_0014	ARTV|ARTV_1549
GROUP_0463:	Rod shape-determining protein RodA	ARAF|ARAF_0016	ARTV|ARTV_2621
GROUP_0464:	Penicillin-binding protein 2	ARAF|ARAF_0017	ARTV|ARTV_2622
GROUP_0465:	Ribosomal silencing factor RsfS	ARAF|ARAF_0018	ARTV|ARTV_2623
GROUP_0466:	Nicotinate-nucleotide adenylyltransferase	ARAF|ARAF_0019	ARTV|ARTV_2624
GROUP_0467:	LPS-assembly lipoprotein LptE	ARAF|ARAF_0021	ARTV|ARTV_2626
GROUP_0468:	Apolipoprotein N-acyltransferase	ARAF|ARAF_0023	ARTV|ARTV_2629
GROUP_0469:	tRNA-2-methylthio-N(6)-dimethylallyladenosine synthase	ARAF|ARAF_0026	ARTV|ARTV_2634
GROUP_0470:	2-octaprenyl-3-methyl-6-methoxy-1,4-benzoquinol hydroxylase	ARAF|ARAF_0027	ARTV|ARTV_2635
GROUP_0471:	Glucosamine-6-phosphate deaminase	ARAF|ARAF_0031	ARTV|ARTV_2641
GROUP_0472:	hypothetical protein	ARAF|ARAF_0033	ARTV|ARTV_2644
GROUP_0473:	Ferric uptake regulation protein	ARAF|ARAF_0034	ARTV|ARTV_2646
GROUP_0474:	Phosphoglucomutase	ARAF|ARAF_0037	ARTV|ARTV_0012
GROUP_0475:	hypothetical protein	ARAF|ARAF_0039	ARTV|ARTV_0014
GROUP_0476:	hypothetical protein	ARAF|ARAF_0040	ARTV|ARTV_0015
GROUP_0477:	Acyl-homoserine lactone acylase QuiP	ARAF|ARAF_0041	ARTV|ARTV_0016
GROUP_0478:	Transcriptional activator protein EsaR	ARAF|ARAF_0042	ARTV|ARTV_0034
GROUP_0479:	hypothetical protein	ARAF|ARAF_0043	ARTV|ARTV_0035
GROUP_0480:	Putative GTP cyclohydrolase 1 type 2	ARAF|ARAF_0046	ARTV|ARTV_0037
GROUP_0481:	Putative GTP cyclohydrolase 1 type 2	ARAF|ARAF_0047	ARTV|ARTV_0038
GROUP_0482:	Citrate synthase	ARAF|ARAF_0048	ARTV|ARTV_0040
GROUP_0483:	Succinate dehydrogenase cytochrome b556 subunit	ARAF|ARAF_0049	ARTV|ARTV_0041
GROUP_0484:	Succinate dehydrogenase flavoprotein subunit	ARAF|ARAF_0051	ARTV|ARTV_0042
GROUP_0485:	Succinate dehydrogenase iron-sulfur subunit	ARAF|ARAF_0052	ARTV|ARTV_0044
GROUP_0486:	Dihydrolipoyllysine-residue succinyltransferase component of 2-oxoglutarate dehydrogenase complex	ARAF|ARAF_0053	ARTV|ARTV_0046
GROUP_0487:	Succinyl-CoA ligase [ADP-forming] subunit beta	ARAF|ARAF_0054	ARTV|ARTV_0047
GROUP_0488:	Succinyl-CoA ligase [ADP-forming] subunit alpha	ARAF|ARAF_0055	ARTV|ARTV_0048
GROUP_0489:	Cytochrome bd-I ubiquinol oxidase subunit 1	ARAF|ARAF_0056	ARTV|ARTV_0049
GROUP_0490:	Cytochrome bd-I ubiquinol oxidase subunit 2	ARAF|ARAF_0057	ARTV|ARTV_0050
GROUP_0491:	Cytochrome bd-I ubiquinol oxidase subunit X	ARAF|ARAF_0058	ARTV|ARTV_0051
GROUP_0492:	hypothetical protein	ARAF|ARAF_0059	ARTV|ARTV_0052
GROUP_0493:	Acyl-CoA thioester hydrolase YbgC	ARAF|ARAF_0060	ARTV|ARTV_0053
GROUP_0494:	Biopolymer transport protein ExbB	ARAF|ARAF_0061	ARTV|ARTV_0054
GROUP_0495:	Biopolymer transport protein ExbD	ARAF|ARAF_0062	ARTV|ARTV_0055
GROUP_0496:	Protein TolB	ARAF|ARAF_0064	ARTV|ARTV_0057
GROUP_0497:	Peptidoglycan-associated lipoprotein	ARAF|ARAF_0065	ARTV|ARTV_0058
GROUP_0498:	Outer membrane protein assembly factor BamD	ARAF|ARAF_0066	ARTV|ARTV_0059
GROUP_0499:	Single-stranded DNA-binding protein	ARAF|ARAF_0071	ARTV|ARTV_1028
GROUP_0500:	hypothetical protein	ARAF|ARAF_0073	ARTV|ARTV_3080
GROUP_0501:	hypothetical protein	ARAF|ARAF_0076	ARTV|ARTV_3034
GROUP_0502:	hypothetical protein	ARAF|ARAF_0077	ARTV|ARTV_1015
GROUP_0503:	hypothetical protein	ARAF|ARAF_0083	ARTV|ARTV_3048
GROUP_0504:	hypothetical protein	ARAF|ARAF_0084	ARTV|ARTV_3049
GROUP_0505:	Multidrug efflux pump accessory protein AcrZ	ARAF|ARAF_0105	ARTV|ARTV_1552
GROUP_0506:	hypothetical protein	ARAF|ARAF_0106	ARTV|ARTV_1550
GROUP_0507:	hypothetical protein	ARAF|ARAF_0107	ARTV|ARTV_1548
GROUP_0508:	L-serine dehydratase 2	ARAF|ARAF_0109	ARTV|ARTV_0974
GROUP_0509:	Serine transporter	ARAF|ARAF_0110	ARTV|ARTV_1547
GROUP_0510:	Putative undecaprenyl-diphosphatase YbjG	ARAF|ARAF_0111	ARTV|ARTV_1546
GROUP_0511:	hypothetical protein	ARAF|ARAF_0112	ARTV|ARTV_1545
GROUP_0512:	Glutaredoxin-1	ARAF|ARAF_0113	ARTV|ARTV_1544
GROUP_0513:	hypothetical protein	ARAF|ARAF_0115	ARTV|ARTV_1536
GROUP_0514:	Cold shock-like protein CspD	ARAF|ARAF_0116	ARTV|ARTV_1535
GROUP_0515:	ATP-dependent Clp protease adapter protein ClpS	ARAF|ARAF_0117	ARTV|ARTV_1534
GROUP_0516:	ATP-dependent Clp protease ATP-binding subunit ClpA	ARAF|ARAF_0119	ARTV|ARTV_1533
GROUP_0517:	Lipid A export ATP-binding/permease protein MsbA	ARAF|ARAF_0121	ARTV|ARTV_1531
GROUP_0518:	ATP-binding/permease protein CydD	ARAF|ARAF_0122	ARTV|ARTV_1530
GROUP_0519:	Leucine-responsive regulatory protein	ARAF|ARAF_0124	ARTV|ARTV_1528
GROUP_0520:	Outer-membrane lipoprotein carrier protein	ARAF|ARAF_0125	ARTV|ARTV_1527
GROUP_0521:	putative formate transporter 1	ARAF|ARAF_0128	ARTV|ARTV_1522
GROUP_0522:	3-phosphoshikimate 1-carboxyvinyltransferase	ARAF|ARAF_0130	ARTV|ARTV_1518
GROUP_0523:	Lipid A export ATP-binding/permease protein MsbA	ARAF|ARAF_0134	ARTV|ARTV_1514
GROUP_0524:	Tetraacyldisaccharide 4'-kinase	ARAF|ARAF_0135	ARTV|ARTV_1513
GROUP_0525:	Cold shock-like protein CspB	ARAF|ARAF_0136	ARTV|ARTV_1512
GROUP_0526:	3-deoxy-manno-octulosonate cytidylyltransferase	ARAF|ARAF_0138	ARTV|ARTV_1510
GROUP_0527:	putative metallo-hydrolase	ARAF|ARAF_0140	ARTV|ARTV_1507
GROUP_0528:	Outer membrane porin protein OmpD	ARAF|ARAF_0142	ARTV|ARTV_1506
GROUP_0529:	Nicotinate phosphoribosyltransferase	ARAF|ARAF_0144	ARTV|ARTV_1504
GROUP_0530:	Xylene monooxygenase electron transfer component	ARAF|ARAF_0146	ARTV|ARTV_1502
GROUP_0531:	ABC transporter ATP-binding protein uup	ARAF|ARAF_0147	ARTV|ARTV_1499
GROUP_0532:	hypothetical protein	ARAF|ARAF_0148	ARTV|ARTV_1496
GROUP_0533:	Macrodomain Ter protein	ARAF|ARAF_0151	ARTV|ARTV_1493
GROUP_0534:	Outer membrane protein A	ARAF|ARAF_0152	ARTV|ARTV_1492
GROUP_0535:	DNA transformation protein TfoX1	ARAF|ARAF_0153	ARTV|ARTV_1490
GROUP_0536:	Methylglyoxal synthase	ARAF|ARAF_0154	ARTV|ARTV_1489
GROUP_0537:	hypothetical protein	ARAF|ARAF_0159	ARTV|ARTV_1474
GROUP_0538:	hypothetical protein	ARAF|ARAF_0160	ARTV|ARTV_1473
GROUP_0539:	Lipid A biosynthesis lauroyltransferase	ARAF|ARAF_0161	ARTV|ARTV_1470
GROUP_0540:	Flagellar basal-body rod protein FlgC	ARAF|ARAF_0166	ARTV|ARTV_1455
GROUP_0541:	Basal-body rod modification protein FlgD	ARAF|ARAF_0167	ARTV|ARTV_1454
GROUP_0542:	Flagellar basal-body rod protein FlgG	ARAF|ARAF_0169	ARTV|ARTV_1452
GROUP_0543:	Flagellar L-ring protein	ARAF|ARAF_0170	ARTV|ARTV_1451
GROUP_0544:	Flagellar hook-associated protein 3	ARAF|ARAF_0171	ARTV|ARTV_1449
GROUP_0545:	Flagellar biosynthetic protein FliQ	ARAF|ARAF_0172	ARTV|ARTV_1447
GROUP_0546:	Flagellar protein FliO	ARAF|ARAF_0173	ARTV|ARTV_1445
GROUP_0547:	Flagellar motor switch protein FliM	ARAF|ARAF_0174	ARTV|ARTV_1442
GROUP_0548:	Flagellar protein FliS	ARAF|ARAF_0176	ARTV|ARTV_1435
GROUP_0549:	Regulator of sigma S factor FliZ	ARAF|ARAF_0177	ARTV|ARTV_1433
GROUP_0550:	Biotin synthase	ARAF|ARAF_0180	ARTV|ARTV_1425
GROUP_0551:	8-amino-7-oxononanoate synthase	ARAF|ARAF_0181	ARTV|ARTV_1424
GROUP_0552:	UvrABC system protein B	ARAF|ARAF_0183	ARTV|ARTV_1423
GROUP_0553:	Molybdopterin synthase sulfur carrier subunit	ARAF|ARAF_0185	ARTV|ARTV_1417
GROUP_0554:	hypothetical protein	ARAF|ARAF_0186	ARTV|ARTV_1414
GROUP_0555:	hypothetical protein	ARAF|ARAF_0187	ARTV|ARTV_1047
GROUP_0556:	DNA protection during starvation protein	ARAF|ARAF_0188	ARTV|ARTV_1046
GROUP_0557:	Molybdopterin-synthase adenylyltransferase	ARAF|ARAF_0191	ARTV|ARTV_1045
GROUP_0558:	GTP cyclohydrolase 1	ARAF|ARAF_0194	ARTV|ARTV_1044
GROUP_0559:	hypothetical protein	ARAF|ARAF_0195	ARTV|ARTV_1043
GROUP_0560:	Deoxycytidine triphosphate deaminase	ARAF|ARAF_0199	ARTV|ARTV_1040
GROUP_0561:	Putative malate transporter YflS	ARAF|ARAF_0203	ARTV|ARTV_1037
GROUP_0562:	General stress protein A	ARAF|ARAF_0205	ARTV|ARTV_1035
GROUP_0563:	Secreted chorismate mutase	ARAF|ARAF_0208	ARTV|ARTV_1003
GROUP_0564:	hypothetical protein	ARAF|ARAF_0209	ARTV|ARTV_1001
GROUP_0565:	Endo-type membrane-bound lytic murein transglycosylase A	ARAF|ARAF_0213	ARTV|ARTV_0996
GROUP_0566:	UDP-4-amino-4-deoxy-L-arabinose--oxoglutarate aminotransferase	ARAF|ARAF_0221	ARTV|ARTV_0988
GROUP_0567:	Undecaprenyl-phosphate 4-deoxy-4-formamido-L-arabinose transferase	ARAF|ARAF_0222	ARTV|ARTV_0987
GROUP_0568:	Bifunctional polymyxin resistance protein ArnA	ARAF|ARAF_0223	ARTV|ARTV_0986
GROUP_0569:	putative 4-deoxy-4-formamido-L-arabinose-phosphoundecaprenol deformylase ArnD	ARAF|ARAF_0224	ARTV|ARTV_0985
GROUP_0570:	Undecaprenyl phosphate-alpha-4-amino-4-deoxy-L-arabinose arabinosyl transferase	ARAF|ARAF_0225	ARTV|ARTV_0984
GROUP_0571:	putative 4-amino-4-deoxy-L-arabinose-phosphoundecaprenol flippase subunit ArnE	ARAF|ARAF_0226	ARTV|ARTV_0983
GROUP_0572:	putative 4-amino-4-deoxy-L-arabinose-phosphoundecaprenol flippase subunit ArnF	ARAF|ARAF_0227	ARTV|ARTV_0982
GROUP_0573:	putative manganese efflux pump MntP	ARAF|ARAF_0230	ARTV|ARTV_0978
GROUP_0574:	hypothetical protein	ARAF|ARAF_0235	ARTV|ARTV_0971
GROUP_0575:	hypothetical protein	ARAF|ARAF_0238	ARTV|ARTV_0970
GROUP_0576:	Tail-specific protease	ARAF|ARAF_0242	ARTV|ARTV_0964
GROUP_0577:	Universal stress protein G	ARAF|ARAF_0245	ARTV|ARTV_0962
GROUP_0578:	hypothetical protein	ARAF|ARAF_0246	ARTV|ARTV_0960
GROUP_0579:	hypothetical protein	ARAF|ARAF_0247	ARTV|ARTV_0959
GROUP_0580:	hypothetical protein	ARAF|ARAF_0248	ARTV|ARTV_0957
GROUP_0581:	hypothetical protein	ARAF|ARAF_0250	ARTV|ARTV_0954
GROUP_0582:	4-diphosphocytidyl-2-C-methyl-D-erythritol kinase	ARAF|ARAF_0253	ARTV|ARTV_0952
GROUP_0583:	Outer-membrane lipoprotein LolB	ARAF|ARAF_0254	ARTV|ARTV_0951
GROUP_0584:	Glutamyl-tRNA reductase	ARAF|ARAF_0255	ARTV|ARTV_0950
GROUP_0585:	hypothetical protein	ARAF|ARAF_0258	ARTV|ARTV_0947
GROUP_0586:	2-dehydro-3-deoxyphosphooctonate aldolase	ARAF|ARAF_0259	ARTV|ARTV_0945
GROUP_0587:	hypothetical protein	ARAF|ARAF_0261	ARTV|ARTV_0939
GROUP_0588:	Putative lipid II flippase MurJ	ARAF|ARAF_0262	ARTV|ARTV_0938
GROUP_0589:	Copper homeostasis protein CutC	ARAF|ARAF_0268	ARTV|ARTV_0932
GROUP_0590:	tRNA (mo5U34)-methyltransferase	ARAF|ARAF_0269	ARTV|ARTV_0931
GROUP_0591:	tRNA (cmo5U34)-methyltransferase	ARAF|ARAF_0270	ARTV|ARTV_0930
GROUP_0592:	Dihydroneopterin triphosphate diphosphatase	ARAF|ARAF_0272	ARTV|ARTV_0927
GROUP_0593:	putative transcriptional regulatory protein YebC	ARAF|ARAF_0273	ARTV|ARTV_0926
GROUP_0594:	High-affinity zinc uptake system membrane protein ZnuB	ARAF|ARAF_0276	ARTV|ARTV_0921
GROUP_0595:	Zinc import ATP-binding protein ZnuC	ARAF|ARAF_0277	ARTV|ARTV_0920
GROUP_0596:	High-affinity zinc uptake system protein ZnuA	ARAF|ARAF_0278	ARTV|ARTV_0919
GROUP_0597:	Murein DD-endopeptidase MepM	ARAF|ARAF_0279	ARTV|ARTV_0918
GROUP_0598:	Lipid A biosynthesis myristoyltransferase	ARAF|ARAF_0280	ARTV|ARTV_0917
GROUP_0599:	Spermidine export protein MdtJ	ARAF|ARAF_0282	ARTV|ARTV_0914
GROUP_0600:	hypothetical protein	ARAF|ARAF_0284	ARTV|ARTV_0913
GROUP_0601:	Ureidoglycolate lyase	ARAF|ARAF_0287	ARTV|ARTV_0905
GROUP_0602:	hypothetical protein	ARAF|ARAF_0288	ARTV|ARTV_0904
GROUP_0603:	hypothetical protein	ARAF|ARAF_0289	ARTV|ARTV_0903
GROUP_0604:	Putative arginine/ornithine antiporter	ARAF|ARAF_0292	ARTV|ARTV_0900
GROUP_0605:	hypothetical protein	ARAF|ARAF_0298	ARTV|ARTV_0883
GROUP_0606:	Mannose-6-phosphate isomerase	ARAF|ARAF_0301	ARTV|ARTV_0880
GROUP_0607:	putative oxidoreductase YdgJ	ARAF|ARAF_0303	ARTV|ARTV_0877
GROUP_0608:	Electron transport complex subunit RsxA	ARAF|ARAF_0304	ARTV|ARTV_0875
GROUP_0609:	Electron transport complex subunit RsxB	ARAF|ARAF_0305	ARTV|ARTV_0874
GROUP_0610:	Electron transport complex subunit RsxC	ARAF|ARAF_0306	ARTV|ARTV_0873
GROUP_0611:	Electron transport complex subunit RsxD	ARAF|ARAF_0307	ARTV|ARTV_0872
GROUP_0612:	Electron transport complex subunit RsxG	ARAF|ARAF_0308	ARTV|ARTV_0871
GROUP_0613:	Electron transport complex subunit RsxE	ARAF|ARAF_0309	ARTV|ARTV_0870
GROUP_0614:	Endonuclease III	ARAF|ARAF_0310	ARTV|ARTV_0869
GROUP_0615:	Exoribonuclease 2	ARAF|ARAF_0311	ARTV|ARTV_0868
GROUP_0616:	Osmotically-inducible lipoprotein B	ARAF|ARAF_0312	ARTV|ARTV_0867
GROUP_0617:	hypothetical protein	ARAF|ARAF_0313	ARTV|ARTV_0866
GROUP_0618:	Orotidine 5'-phosphate decarboxylase	ARAF|ARAF_0314	ARTV|ARTV_0865
GROUP_0619:	Lipopolysaccharide assembly protein B	ARAF|ARAF_0315	ARTV|ARTV_0864
GROUP_0620:	Aconitate hydratase 1	ARAF|ARAF_0318	ARTV|ARTV_0860
GROUP_0621:	Ribosomal large subunit pseudouridine synthase B	ARAF|ARAF_0322	ARTV|ARTV_0855
GROUP_0622:	Osmotically-inducible protein Y	ARAF|ARAF_0329	ARTV|ARTV_0852
GROUP_0623:	hypothetical protein	ARAF|ARAF_0330	ARTV|ARTV_0851
GROUP_0624:	putative intracellular septation protein A	ARAF|ARAF_0331	ARTV|ARTV_0850
GROUP_0625:	Cardiolipin synthase A	ARAF|ARAF_0332	ARTV|ARTV_0848
GROUP_0626:	Thymidine kinase	ARAF|ARAF_0334	ARTV|ARTV_0847
GROUP_0627:	UTP--glucose-1-phosphate uridylyltransferase	ARAF|ARAF_0336	ARTV|ARTV_0845
GROUP_0628:	Protease 4	ARAF|ARAF_0341	ARTV|ARTV_0839
GROUP_0629:	hypothetical protein	ARAF|ARAF_0344	ARTV|ARTV_0837
GROUP_0630:	Fatty acid metabolism regulator protein	ARAF|ARAF_0346	ARTV|ARTV_0834
GROUP_0631:	Disulfide bond formation protein B	ARAF|ARAF_0348	ARTV|ARTV_0338
GROUP_0632:	Multidrug transporter EmrE	ARAF|ARAF_0349	ARTV|ARTV_0337
GROUP_0633:	hypothetical protein	ARAF|ARAF_0353	ARTV|ARTV_0332
GROUP_0634:	Phage shock protein B	ARAF|ARAF_0354	ARTV|ARTV_0326
GROUP_0635:	Psp operon transcriptional activator	ARAF|ARAF_0355	ARTV|ARTV_0324
GROUP_0636:	Periplasmic dipeptide transport protein	ARAF|ARAF_0356	ARTV|ARTV_0323
GROUP_0637:	Peptide transport system permease protein SapC	ARAF|ARAF_0357	ARTV|ARTV_0322
GROUP_0638:	putative D,D-dipeptide transport ATP-binding protein DdpD	ARAF|ARAF_0358	ARTV|ARTV_0320
GROUP_0639:	Transcriptional regulator SlyA	ARAF|ARAF_0363	ARTV|ARTV_0313
GROUP_0640:	Ribonuclease T	ARAF|ARAF_0364	ARTV|ARTV_0311
GROUP_0641:	Pyruvate kinase I	ARAF|ARAF_0366	ARTV|ARTV_0307
GROUP_0642:	Major outer membrane lipoprotein Lpp	ARAF|ARAF_0367	ARTV|ARTV_0306
GROUP_0643:	putative L,D-transpeptidase YcfS	ARAF|ARAF_0368	ARTV|ARTV_0305
GROUP_0644:	1,4-dihydroxy-2-naphthoyl-CoA hydrolase	ARAF|ARAF_0371	ARTV|ARTV_0298
GROUP_0645:	Inosine-5'-monophosphate dehydrogenase	ARAF|ARAF_0376	ARTV|ARTV_0294
GROUP_0646:	hypothetical protein	ARAF|ARAF_0377	ARTV|ARTV_0293
GROUP_0647:	NADP-dependent malic enzyme	ARAF|ARAF_0379	ARTV|ARTV_0290
GROUP_0648:	hypothetical protein	ARAF|ARAF_0380	ARTV|ARTV_0285
GROUP_0649:	hypothetical protein	ARAF|ARAF_0381	ARTV|ARTV_0283
GROUP_0650:	hypothetical protein	ARAF|ARAF_0382	ARTV|ARTV_0282
GROUP_0651:	Phosphoribosylaminoimidazole-succinocarboxamide synthase	ARAF|ARAF_0383	ARTV|ARTV_0281
GROUP_0652:	4-hydroxy-tetrahydrodipicolinate synthase	ARAF|ARAF_0385	ARTV|ARTV_0278
GROUP_0653:	Putative peroxiredoxin bcp	ARAF|ARAF_0387	ARTV|ARTV_0277
GROUP_0654:	DnaA regulatory inactivator Hda	ARAF|ARAF_0390	ARTV|ARTV_0275
GROUP_0655:	Uracil permease	ARAF|ARAF_0391	ARTV|ARTV_0274
GROUP_0656:	Phosphoribosylglycinamide formyltransferase	ARAF|ARAF_0395	ARTV|ARTV_0273
GROUP_0657:	Spermidine N(1)-acetyltransferase	ARAF|ARAF_0396	ARTV|ARTV_0272
GROUP_0658:	hypothetical protein	ARAF|ARAF_0402	ARTV|ARTV_0261
GROUP_0659:	Fructose-bisphosphate aldolase class 1	ARAF|ARAF_0403	ARTV|ARTV_0260
GROUP_0660:	hypothetical protein	ARAF|ARAF_0419	ARTV|ARTV_0257
GROUP_0661:	hypothetical protein	ARAF|ARAF_0421	ARTV|ARTV_2684
GROUP_0662:	Lysozyme RrrD	ARAF|ARAF_0424	ARTV|ARTV_3159
GROUP_0663:	hypothetical protein	ARAF|ARAF_0431	ARTV|ARTV_2908
GROUP_0664:	hypothetical protein	ARAF|ARAF_0438	ARTV|ARTV_2918
GROUP_0665:	UvrABC system protein C	ARAF|ARAF_0454	ARTV|ARTV_0214
GROUP_0666:	hypothetical protein	ARAF|ARAF_0456	ARTV|ARTV_0213
GROUP_0667:	Dipeptide and tripeptide permease A	ARAF|ARAF_0457	ARTV|ARTV_0212
GROUP_0668:	Regulatory protein SoxS	ARAF|ARAF_0460	ARTV|ARTV_0209
GROUP_0669:	Amino-acid carrier protein AlsT	ARAF|ARAF_0461	ARTV|ARTV_0208
GROUP_0670:	hypothetical protein	ARAF|ARAF_0463	ARTV|ARTV_0207
GROUP_0671:	hypothetical protein	ARAF|ARAF_0464	ARTV|ARTV_0205
GROUP_0672:	N-acetylmuramoyl-L-alanine amidase AmiD	ARAF|ARAF_0465	ARTV|ARTV_0204
GROUP_0673:	hypothetical protein	ARAF|ARAF_0467	ARTV|ARTV_0009
GROUP_0674:	hypothetical protein	ARAF|ARAF_0475	ARTV|ARTV_2682
GROUP_0675:	hypothetical protein	ARAF|ARAF_0478	ARTV|ARTV_2676
GROUP_0676:	hypothetical protein	ARAF|ARAF_0489	ARTV|ARTV_2669
GROUP_0677:	hypothetical protein	ARAF|ARAF_0490	ARTV|ARTV_3118
GROUP_0678:	hypothetical protein	ARAF|ARAF_0501	ARTV|ARTV_1995
GROUP_0679:	hypothetical protein	ARAF|ARAF_0504	ARTV|ARTV_3078
GROUP_0680:	hypothetical protein	ARAF|ARAF_0507	ARTV|ARTV_3246
GROUP_0681:	hypothetical protein	ARAF|ARAF_0509	ARTV|ARTV_3221
GROUP_0682:	hypothetical protein	ARAF|ARAF_0518	ARTV|ARTV_2209
GROUP_0683:	hypothetical protein	ARAF|ARAF_0519	ARTV|ARTV_3015
GROUP_0684:	Isocitrate dehydrogenase [NADP]	ARAF|ARAF_0522	ARTV|ARTV_0202
GROUP_0685:	Phosphatase NudJ	ARAF|ARAF_0523	ARTV|ARTV_0199
GROUP_0686:	High frequency lysogenization protein HflD	ARAF|ARAF_0525	ARTV|ARTV_0197
GROUP_0687:	Adenylosuccinate lyase	ARAF|ARAF_0526	ARTV|ARTV_0196
GROUP_0688:	Peptidase T	ARAF|ARAF_0527	ARTV|ARTV_0191
GROUP_0689:	NAD-dependent protein deacylase	ARAF|ARAF_0528	ARTV|ARTV_0190
GROUP_0690:	Lipoprotein-releasing system transmembrane protein LolE	ARAF|ARAF_0529	ARTV|ARTV_0189
GROUP_0691:	Lipoprotein-releasing system ATP-binding protein LolD	ARAF|ARAF_0531	ARTV|ARTV_0188
GROUP_0692:	Lipoprotein-releasing system transmembrane protein LolC	ARAF|ARAF_0532	ARTV|ARTV_0187
GROUP_0693:	Transcription-repair-coupling factor	ARAF|ARAF_0533	ARTV|ARTV_0186
GROUP_0694:	hypothetical protein	ARAF|ARAF_0536	ARTV|ARTV_0182
GROUP_0695:	Penicillin-binding protein activator LpoB	ARAF|ARAF_0538	ARTV|ARTV_0180
GROUP_0696:	hypothetical protein	ARAF|ARAF_0543	ARTV|ARTV_0175
GROUP_0697:	Exodeoxyribonuclease I	ARAF|ARAF_0554	ARTV|ARTV_0159
GROUP_0698:	hypothetical protein	ARAF|ARAF_0555	ARTV|ARTV_0157
GROUP_0699:	Lysine-specific permease	ARAF|ARAF_0556	ARTV|ARTV_0153
GROUP_0700:	Endonuclease 4	ARAF|ARAF_0557	ARTV|ARTV_0150
GROUP_0701:	Elongation factor P-like protein	ARAF|ARAF_0559	ARTV|ARTV_0148
GROUP_0702:	hypothetical protein	ARAF|ARAF_0560	ARTV|ARTV_0147
GROUP_0703:	hypothetical protein	ARAF|ARAF_0563	ARTV|ARTV_0140
GROUP_0704:	Inner membrane protein YejM	ARAF|ARAF_0564	ARTV|ARTV_0139
GROUP_0705:	hypothetical protein	ARAF|ARAF_0565	ARTV|ARTV_0137
GROUP_0706:	hypothetical protein	ARAF|ARAF_0567	ARTV|ARTV_0136
GROUP_0707:	hypothetical protein	ARAF|ARAF_0568	ARTV|ARTV_0135
GROUP_0708:	Transcriptional regulatory protein RcsB	ARAF|ARAF_0572	ARTV|ARTV_0131
GROUP_0709:	Ubiquinone biosynthesis O-methyltransferase	ARAF|ARAF_0574	ARTV|ARTV_0129
GROUP_0710:	Ribonucleoside-diphosphate reductase 1 subunit alpha	ARAF|ARAF_0575	ARTV|ARTV_0128
GROUP_0711:	Ribonucleoside-diphosphate reductase 1 subunit beta	ARAF|ARAF_0576	ARTV|ARTV_0127
GROUP_0712:	Tyrosine-specific transport protein	ARAF|ARAF_0577	ARTV|ARTV_0124
GROUP_0713:	2-succinyl-6-hydroxy-2, 4-cyclohexadiene-1-carboxylate synthase	ARAF|ARAF_0579	ARTV|ARTV_0120
GROUP_0714:	NADH-quinone oxidoreductase subunit N	ARAF|ARAF_0580	ARTV|ARTV_0117
GROUP_0715:	NADH-quinone oxidoreductase subunit M	ARAF|ARAF_0581	ARTV|ARTV_0115
GROUP_0716:	NADH-quinone oxidoreductase subunit K	ARAF|ARAF_0583	ARTV|ARTV_0114
GROUP_0717:	NADH-quinone oxidoreductase subunit J	ARAF|ARAF_0584	ARTV|ARTV_0113
GROUP_0718:	NADH-quinone oxidoreductase subunit I	ARAF|ARAF_0585	ARTV|ARTV_0112
GROUP_0719:	NADH-quinone oxidoreductase subunit B	ARAF|ARAF_0591	ARTV|ARTV_0110
GROUP_0720:	NAD(P)H-quinone oxidoreductase subunit 3	ARAF|ARAF_0592	ARTV|ARTV_0109
GROUP_0721:	Glutamate-pyruvate aminotransferase AlaA	ARAF|ARAF_0594	ARTV|ARTV_0108
GROUP_0722:	Glutamate-pyruvate aminotransferase AlaA	ARAF|ARAF_0595	ARTV|ARTV_0107
GROUP_0723:	hypothetical protein	ARAF|ARAF_0602	ARTV|ARTV_0097
GROUP_0724:	hypothetical protein	ARAF|ARAF_0603	ARTV|ARTV_0096
GROUP_0725:	Epimerase family protein	ARAF|ARAF_0606	ARTV|ARTV_0091
GROUP_0726:	3-octaprenyl-4-hydroxybenzoate carboxy-lyase partner protein	ARAF|ARAF_0607	ARTV|ARTV_0090
GROUP_0727:	Cell division protein DedD	ARAF|ARAF_0610	ARTV|ARTV_0088
GROUP_0728:	hypothetical protein	ARAF|ARAF_0619	ARTV|ARTV_0078
GROUP_0729:	50S ribosomal protein L3 glutamine methyltransferase	ARAF|ARAF_0620	ARTV|ARTV_0075
GROUP_0730:	Endonuclease MutS2	ARAF|ARAF_0621	ARTV|ARTV_0074
GROUP_0731:	Phosphohistidine phosphatase SixA	ARAF|ARAF_0622	ARTV|ARTV_0073
GROUP_0732:	hypothetical protein	ARAF|ARAF_0626	ARTV|ARTV_2688
GROUP_0733:	hypothetical protein	ARAF|ARAF_0636	ARTV|ARTV_2683
GROUP_0734:	hypothetical protein	ARAF|ARAF_0639	ARTV|ARTV_2677
GROUP_0735:	hypothetical protein	ARAF|ARAF_0660	ARTV|ARTV_2910
GROUP_0736:	hypothetical protein	ARAF|ARAF_0666	ARTV|ARTV_2913
GROUP_0737:	hypothetical protein	ARAF|ARAF_0672	ARTV|ARTV_2979
GROUP_0738:	putative phospholipid-binding lipoprotein MlaA	ARAF|ARAF_0679	ARTV|ARTV_0070
GROUP_0739:	Spermidine/putrescine-binding periplasmic protein	ARAF|ARAF_0681	ARTV|ARTV_0067
GROUP_0740:	hypothetical protein	ARAF|ARAF_0686	ARTV|ARTV_0066
GROUP_0741:	hypothetical protein	ARAF|ARAF_0687	ARTV|ARTV_0065
GROUP_0742:	hypothetical protein	ARAF|ARAF_0709	ARTV|ARTV_3053
GROUP_0743:	Double-strand break reduction protein	ARAF|ARAF_0710	ARTV|ARTV_3052
GROUP_0744:	hypothetical protein	ARAF|ARAF_0718	ARTV|ARTV_3105
GROUP_0745:	HTH-type transcriptional regulator PrtR	ARAF|ARAF_0720	ARTV|ARTV_3079
GROUP_0746:	hypothetical protein	ARAF|ARAF_0721	ARTV|ARTV_3032
GROUP_0747:	hypothetical protein	ARAF|ARAF_0734	ARTV|ARTV_2720
GROUP_0748:	Cell division protein ZipA	ARAF|ARAF_0736	ARTV|ARTV_2717
GROUP_0749:	Acetyltransferase YpeA	ARAF|ARAF_0740	ARTV|ARTV_2712
GROUP_0750:	Oxygen-dependent coproporphyrinogen-III oxidase	ARAF|ARAF_0741	ARTV|ARTV_2711
GROUP_0751:	Outer membrane protein assembly factor BamB	ARAF|ARAF_0743	ARTV|ARTV_2709
GROUP_0752:	hypothetical protein	ARAF|ARAF_0744	ARTV|ARTV_2708
GROUP_0753:	4-hydroxy-3-methylbut-2-en-1-yl diphosphate synthase (flavodoxin)	ARAF|ARAF_0746	ARTV|ARTV_2706
GROUP_0754:	Cytoskeleton protein RodZ	ARAF|ARAF_0747	ARTV|ARTV_2705
GROUP_0755:	hypothetical protein	ARAF|ARAF_0748	ARTV|ARTV_2704
GROUP_0756:	Nucleoside diphosphate kinase	ARAF|ARAF_0750	ARTV|ARTV_2702
GROUP_0757:	hypothetical protein	ARAF|ARAF_0751	ARTV|ARTV_2701
GROUP_0758:	hypothetical protein	ARAF|ARAF_0752	ARTV|ARTV_2699
GROUP_0759:	2Fe-2S ferredoxin	ARAF|ARAF_0753	ARTV|ARTV_2698
GROUP_0760:	Co-chaperone protein HscB	ARAF|ARAF_0755	ARTV|ARTV_2697
GROUP_0761:	Iron-binding protein IscA	ARAF|ARAF_0756	ARTV|ARTV_2696
GROUP_0762:	Iron-sulfur cluster assembly scaffold protein IscU	ARAF|ARAF_0757	ARTV|ARTV_2695
GROUP_0763:	HTH-type transcriptional regulator IscR	ARAF|ARAF_0759	ARTV|ARTV_2693
GROUP_0764:	Glutamine-dependent NAD(+) synthetase	ARAF|ARAF_0765	ARTV|ARTV_2786
GROUP_0765:	Transcriptional regulatory protein QseF	ARAF|ARAF_0766	ARTV|ARTV_2785
GROUP_0766:	tRNA-specific adenosine deaminase	ARAF|ARAF_0772	ARTV|ARTV_2782
GROUP_0767:	hypothetical protein	ARAF|ARAF_0776	ARTV|ARTV_2558
GROUP_0768:	hypothetical protein	ARAF|ARAF_0777	ARTV|ARTV_2557
GROUP_0769:	hypothetical protein	ARAF|ARAF_0778	ARTV|ARTV_2556
GROUP_0770:	hypothetical protein	ARAF|ARAF_0780	ARTV|ARTV_2555
GROUP_0771:	hypothetical protein	ARAF|ARAF_0781	ARTV|ARTV_2554
GROUP_0772:	hypothetical protein	ARAF|ARAF_0782	ARTV|ARTV_2553
GROUP_0773:	hypothetical protein	ARAF|ARAF_0786	ARTV|ARTV_2548
GROUP_0774:	hypothetical protein	ARAF|ARAF_0787	ARTV|ARTV_2547
GROUP_0775:	hypothetical protein	ARAF|ARAF_0788	ARTV|ARTV_2546
GROUP_0776:	hypothetical protein	ARAF|ARAF_0789	ARTV|ARTV_2545
GROUP_0777:	hypothetical protein	ARAF|ARAF_0793	ARTV|ARTV_2544
GROUP_0778:	hypothetical protein	ARAF|ARAF_0794	ARTV|ARTV_2543
GROUP_0779:	hypothetical protein	ARAF|ARAF_0796	ARTV|ARTV_2542
GROUP_0780:	hypothetical protein	ARAF|ARAF_0797	ARTV|ARTV_2541
GROUP_0781:	hypothetical protein	ARAF|ARAF_0799	ARTV|ARTV_2540
GROUP_0782:	hypothetical protein	ARAF|ARAF_0800	ARTV|ARTV_2539
GROUP_0783:	hypothetical protein	ARAF|ARAF_0801	ARTV|ARTV_2537
GROUP_0784:	hypothetical protein	ARAF|ARAF_0802	ARTV|ARTV_2536
GROUP_0785:	hypothetical protein	ARAF|ARAF_0804	ARTV|ARTV_2535
GROUP_0786:	hypothetical protein	ARAF|ARAF_0806	ARTV|ARTV_2533
GROUP_0787:	hypothetical protein	ARAF|ARAF_0808	ARTV|ARTV_2532
GROUP_0788:	hypothetical protein	ARAF|ARAF_0811	ARTV|ARTV_2529
GROUP_0789:	hypothetical protein	ARAF|ARAF_0815	ARTV|ARTV_0005
GROUP_0790:	hypothetical protein	ARAF|ARAF_0829	ARTV|ARTV_2903
GROUP_0791:	hypothetical protein	ARAF|ARAF_0841	ARTV|ARTV_2914
GROUP_0792:	hypothetical protein	ARAF|ARAF_0842	ARTV|ARTV_2915
GROUP_0793:	hypothetical protein	ARAF|ARAF_0843	ARTV|ARTV_2917
GROUP_0794:	hypothetical protein	ARAF|ARAF_0845	ARTV|ARTV_2919
GROUP_0795:	hypothetical protein	ARAF|ARAF_0846	ARTV|ARTV_2922
GROUP_0796:	DNA repair protein RecO	ARAF|ARAF_0855	ARTV|ARTV_2777
GROUP_0797:	Signal peptidase I	ARAF|ARAF_0858	ARTV|ARTV_2774
GROUP_0798:	hypothetical protein	ARAF|ARAF_0860	ARTV|ARTV_2772
GROUP_0799:	Sigma-E factor regulatory protein RseB	ARAF|ARAF_0861	ARTV|ARTV_2771
GROUP_0800:	Anti-sigma-E factor RseA	ARAF|ARAF_0862	ARTV|ARTV_2770
GROUP_0801:	ECF RNA polymerase sigma-E factor	ARAF|ARAF_0863	ARTV|ARTV_2769
GROUP_0802:	ATP-dependent RNA helicase SrmB	ARAF|ARAF_0864	ARTV|ARTV_2768
GROUP_0803:	Uracil-DNA glycosylase	ARAF|ARAF_0865	ARTV|ARTV_2767
GROUP_0804:	NAD kinase	ARAF|ARAF_0868	ARTV|ARTV_2765
GROUP_0805:	Outer membrane protein assembly factor BamE	ARAF|ARAF_0869	ARTV|ARTV_2764
GROUP_0806:	Persistence and stress-resistance antitoxin PasI	ARAF|ARAF_0870	ARTV|ARTV_2763
GROUP_0807:	Persistence and stress-resistance toxin PasT	ARAF|ARAF_0871	ARTV|ARTV_2762
GROUP_0808:	Bifunctional purine biosynthesis protein PurH	ARAF|ARAF_1394	ARTV|ARTV_2867
GROUP_0809:	hypothetical protein	ARAF|ARAF_1397	ARTV|ARTV_2869
GROUP_0810:	Endonuclease V	ARAF|ARAF_1398	ARTV|ARTV_2870
GROUP_0811:	Uroporphyrinogen decarboxylase	ARAF|ARAF_1399	ARTV|ARTV_2872
GROUP_0812:	Phosphomethylpyrimidine synthase	ARAF|ARAF_1401	ARTV|ARTV_2874
GROUP_0813:	hypothetical protein	ARAF|ARAF_1422	ARTV|ARTV_1680
GROUP_0814:	Protein SlyX	ARAF|ARAF_1423	ARTV|ARTV_1681
GROUP_0815:	FKBP-type peptidyl-prolyl cis-trans isomerase SlyD	ARAF|ARAF_1424	ARTV|ARTV_1682
GROUP_0816:	General stress protein 14	ARAF|ARAF_1425	ARTV|ARTV_1685
GROUP_0817:	Cysteine/O-acetylserine efflux protein	ARAF|ARAF_1427	ARTV|ARTV_1687
GROUP_0818:	hypothetical protein	ARAF|ARAF_1429	ARTV|ARTV_1688
GROUP_0819:	cAMP-activated global transcriptional regulator CRP	ARAF|ARAF_1430	ARTV|ARTV_1690
GROUP_0820:	Peptidyl-prolyl cis-trans isomerase A	ARAF|ARAF_1432	ARTV|ARTV_1694
GROUP_0821:	Thiol:disulfide interchange protein DsbA	ARAF|ARAF_1435	ARTV|ARTV_1698
GROUP_0822:	hypothetical protein	ARAF|ARAF_1436	ARTV|ARTV_1700
GROUP_0823:	hypothetical protein	ARAF|ARAF_1438	ARTV|ARTV_1704
GROUP_0824:	Molybdenum cofactor guanylyltransferase	ARAF|ARAF_1439	ARTV|ARTV_1705
GROUP_0825:	Ribosomal RNA large subunit methyltransferase J	ARAF|ARAF_1440	ARTV|ARTV_1708
GROUP_0826:	hypothetical protein	ARAF|ARAF_1443	ARTV|ARTV_1710
GROUP_0827:	hypothetical protein	ARAF|ARAF_1450	ARTV|ARTV_1714
GROUP_0828:	DNA-directed RNA polymerase subunit omega	ARAF|ARAF_1457	ARTV|ARTV_1719
GROUP_0829:	Bifunctional (p)ppGpp synthase/hydrolase SpoT	ARAF|ARAF_1458	ARTV|ARTV_1720
GROUP_0830:	3',5'-cyclic adenosine monophosphate phosphodiesterase CpdA	ARAF|ARAF_1459	ARTV|ARTV_1726
GROUP_0831:	GTP-binding protein TypA/BipA	ARAF|ARAF_1460	ARTV|ARTV_1727
GROUP_0832:	hypothetical protein	ARAF|ARAF_1461	ARTV|ARTV_1728
GROUP_0833:	Met repressor	ARAF|ARAF_1462	ARTV|ARTV_1729
GROUP_0834:	Cell division protein FtsN	ARAF|ARAF_1465	ARTV|ARTV_1733
GROUP_0835:	ATP-dependent protease subunit HslV	ARAF|ARAF_1466	ARTV|ARTV_1734
GROUP_0836:	ATP-dependent protease ATPase subunit HslU	ARAF|ARAF_1467	ARTV|ARTV_1735
GROUP_0837:	Cell division protein ZapB	ARAF|ARAF_1468	ARTV|ARTV_1738
GROUP_0838:	Glycerol uptake facilitator protein	ARAF|ARAF_1469	ARTV|ARTV_1740
GROUP_0839:	Methyl viologen resistance protein SmvA	ARAF|ARAF_1472	ARTV|ARTV_1753
GROUP_0840:	UDP-glucose 6-dehydrogenase	ARAF|ARAF_1474	ARTV|ARTV_1756
GROUP_0841:	hypothetical protein	ARAF|ARAF_1478	ARTV|ARTV_1766
GROUP_0842:	Chromosomal replication initiator protein DnaA	ARAF|ARAF_1487	ARTV|ARTV_1775
GROUP_0843:	hypothetical protein	ARAF|ARAF_1490	ARTV|ARTV_1780
GROUP_0844:	Glutamine--fructose-6-phosphate aminotransferase [isomerizing]	ARAF|ARAF_1491	ARTV|ARTV_1781
GROUP_0845:	Bifunctional protein GlmU	ARAF|ARAF_1492	ARTV|ARTV_1782
GROUP_0846:	ATP synthase epsilon chain	ARAF|ARAF_1493	ARTV|ARTV_1783
GROUP_0847:	ATP synthase gamma chain	ARAF|ARAF_1496	ARTV|ARTV_1784
GROUP_0848:	ATP synthase subunit alpha	ARAF|ARAF_1497	ARTV|ARTV_1785
GROUP_0849:	ATP synthase subunit b	ARAF|ARAF_1499	ARTV|ARTV_1787
GROUP_0850:	ATP synthase subunit a	ARAF|ARAF_1501	ARTV|ARTV_1789
GROUP_0851:	Ribosomal RNA small subunit methyltransferase G	ARAF|ARAF_1503	ARTV|ARTV_1790
GROUP_0852:	Regulatory protein AsnC	ARAF|ARAF_1506	ARTV|ARTV_1793
GROUP_0853:	Aspartate--ammonia ligase	ARAF|ARAF_1507	ARTV|ARTV_1794
GROUP_0854:	Glucose-6-phosphate isomerase	ARAF|ARAF_1510	ARTV|ARTV_1328
GROUP_0855:	Zinc uptake regulation protein	ARAF|ARAF_1514	ARTV|ARTV_1324
GROUP_0856:	putative fimbrial chaperone YadV	ARAF|ARAF_1515	ARTV|ARTV_1322
GROUP_0857:	Fumarate reductase subunit D	ARAF|ARAF_1523	ARTV|ARTV_1318
GROUP_0858:	hypothetical protein	ARAF|ARAF_1526	ARTV|ARTV_1311
GROUP_0859:	Cell division ATP-binding protein FtsE	ARAF|ARAF_1530	ARTV|ARTV_1309
GROUP_0860:	Cell division protein FtsX	ARAF|ARAF_1531	ARTV|ARTV_1308
GROUP_0861:	hypothetical protein	ARAF|ARAF_1533	ARTV|ARTV_1303
GROUP_0862:	3-dehydroquinate dehydratase	ARAF|ARAF_1536	ARTV|ARTV_1300
GROUP_0863:	Rod shape-determining protein MreB	ARAF|ARAF_1537	ARTV|ARTV_1299
GROUP_0864:	Cell shape-determining protein MreC	ARAF|ARAF_1539	ARTV|ARTV_1298
GROUP_0865:	Rod shape-determining protein MreD	ARAF|ARAF_1540	ARTV|ARTV_1297
GROUP_0866:	Metalloprotease TldD	ARAF|ARAF_1542	ARTV|ARTV_1296
GROUP_0867:	Phosphocarrier protein NPr	ARAF|ARAF_1546	ARTV|ARTV_1294
GROUP_0868:	RNase adapter protein RapZ	ARAF|ARAF_1547	ARTV|ARTV_1293
GROUP_0869:	Nitrogen regulatory protein	ARAF|ARAF_1548	ARTV|ARTV_1292
GROUP_0870:	Ribosome hibernation promoting factor	ARAF|ARAF_1549	ARTV|ARTV_1291
GROUP_0871:	Lipopolysaccharide export system ATP-binding protein LptB	ARAF|ARAF_1550	ARTV|ARTV_1288
GROUP_0872:	Lipopolysaccharide export system protein LptC	ARAF|ARAF_1551	ARTV|ARTV_1286
GROUP_0873:	Arabinose 5-phosphate isomerase KdsD	ARAF|ARAF_1552	ARTV|ARTV_1285
GROUP_0874:	putative phospholipid import ATP-binding protein MlaF	ARAF|ARAF_1553	ARTV|ARTV_1284
GROUP_0875:	putative phospholipid ABC transporter permease protein MlaE	ARAF|ARAF_1554	ARTV|ARTV_1283
GROUP_0876:	putative phospholipid ABC transporter-binding protein MlaD	ARAF|ARAF_1555	ARTV|ARTV_1282
GROUP_0877:	putative phospholipid-binding protein MlaC	ARAF|ARAF_1556	ARTV|ARTV_1281
GROUP_0878:	putative phospholipid ABC transporter-binding protein MlaB	ARAF|ARAF_1557	ARTV|ARTV_1280
GROUP_0879:	UDP-N-acetylglucosamine 1-carboxyvinyltransferase	ARAF|ARAF_1559	ARTV|ARTV_1278
GROUP_0880:	Serine endoprotease DegS	ARAF|ARAF_1560	ARTV|ARTV_1277
GROUP_0881:	Inner membrane protein YhcB	ARAF|ARAF_1562	ARTV|ARTV_1276
GROUP_0882:	hypothetical protein	ARAF|ARAF_1568	ARTV|ARTV_1265
GROUP_0883:	hypothetical protein	ARAF|ARAF_1571	ARTV|ARTV_1263
GROUP_0884:	Osmotically-inducible protein Y	ARAF|ARAF_1572	ARTV|ARTV_1262
GROUP_0885:	DnaA initiator-associating protein DiaA	ARAF|ARAF_1573	ARTV|ARTV_1261
GROUP_0886:	hypothetical protein	ARAF|ARAF_1576	ARTV|ARTV_1257
GROUP_0887:	hypothetical protein	ARAF|ARAF_1578	ARTV|ARTV_1255
GROUP_0888:	Inner membrane protein YqjF	ARAF|ARAF_1579	ARTV|ARTV_1251
GROUP_0889:	Inner membrane protein YqjE	ARAF|ARAF_1580	ARTV|ARTV_1249
GROUP_0890:	hypothetical protein	ARAF|ARAF_1581	ARTV|ARTV_1248
GROUP_0891:	Inner membrane protein alx	ARAF|ARAF_1582	ARTV|ARTV_1246
GROUP_0892:	putative cysteine desulfurase	ARAF|ARAF_1584	ARTV|ARTV_1244
GROUP_0893:	hypothetical protein	ARAF|ARAF_1587	ARTV|ARTV_1242
GROUP_0894:	hypothetical protein	ARAF|ARAF_1588	ARTV|ARTV_1241
GROUP_0895:	Cysteine synthase	ARAF|ARAF_1592	ARTV|ARTV_1240
GROUP_0896:	hypothetical protein	ARAF|ARAF_1595	ARTV|ARTV_1239
GROUP_0897:	hypothetical protein	ARAF|ARAF_1596	ARTV|ARTV_1238
GROUP_0898:	hypothetical protein	ARAF|ARAF_1599	ARTV|ARTV_1237
GROUP_0899:	hypothetical protein	ARAF|ARAF_1600	ARTV|ARTV_1236
GROUP_0900:	UDP-N-acetyl-D-glucosamine 6-dehydrogenase	ARAF|ARAF_1602	ARTV|ARTV_1233
GROUP_0901:	UDP-N-acetyl-2-amino-2-deoxy-D-glucuronate oxidase	ARAF|ARAF_1605	ARTV|ARTV_1232
GROUP_0902:	UDP-2-acetamido-3-amino-2, 3-dideoxy-D-glucuronate N-acetyltransferase	ARAF|ARAF_1606	ARTV|ARTV_1231
GROUP_0903:	hypothetical protein	ARAF|ARAF_1610	ARTV|ARTV_1229
GROUP_0904:	hypothetical protein	ARAF|ARAF_1612	ARTV|ARTV_1228
GROUP_0905:	hypothetical protein	ARAF|ARAF_1613	ARTV|ARTV_1227
GROUP_0906:	hypothetical protein	ARAF|ARAF_1617	ARTV|ARTV_1226
GROUP_0907:	Glutamine--fructose-6-phosphate aminotransferase [isomerizing]	ARAF|ARAF_1621	ARTV|ARTV_1222
GROUP_0908:	hypothetical protein	ARAF|ARAF_1624	ARTV|ARTV_1219
GROUP_0909:	Thiol:disulfide interchange protein DsbD	ARAF|ARAF_1626	ARTV|ARTV_1216
GROUP_0910:	Aspartate ammonia-lyase	ARAF|ARAF_1627	ARTV|ARTV_1213
GROUP_0911:	hypothetical protein	ARAF|ARAF_1636	ARTV|ARTV_1204
GROUP_0912:	Sulfurtransferase TusA	ARAF|ARAF_1637	ARTV|ARTV_1201
GROUP_0913:	hypothetical protein	ARAF|ARAF_1638	ARTV|ARTV_1200
GROUP_0914:	hypothetical protein	ARAF|ARAF_1640	ARTV|ARTV_1197
GROUP_0915:	hypothetical protein	ARAF|ARAF_1643	ARTV|ARTV_1189
GROUP_0916:	hypothetical protein	ARAF|ARAF_1644	ARTV|ARTV_1188
GROUP_0917:	tRNA-dihydrouridine synthase A	ARAF|ARAF_1645	ARTV|ARTV_1187
GROUP_0918:	Alanine racemase, biosynthetic	ARAF|ARAF_1648	ARTV|ARTV_1185
GROUP_0919:	UvrABC system protein A	ARAF|ARAF_1650	ARTV|ARTV_1182
GROUP_0920:	Sodium, potassium, lithium and rubidium/H(+) antiporter	ARAF|ARAF_1655	ARTV|ARTV_1175
GROUP_0921:	hypothetical protein	ARAF|ARAF_1656	ARTV|ARTV_1173
GROUP_0922:	Ubiquinone/menaquinone biosynthesis C-methyltransferase UbiE	ARAF|ARAF_1658	ARTV|ARTV_1171
GROUP_0923:	hypothetical protein	ARAF|ARAF_1659	ARTV|ARTV_1170
GROUP_0924:	putative protein kinase UbiB	ARAF|ARAF_1660	ARTV|ARTV_1168
GROUP_0925:	Sec-independent protein translocase protein TatA	ARAF|ARAF_1661	ARTV|ARTV_1167
GROUP_0926:	Sec-independent protein translocase protein TatB	ARAF|ARAF_1662	ARTV|ARTV_1166
GROUP_0927:	Sec-independent protein translocase protein TatC	ARAF|ARAF_1663	ARTV|ARTV_1165
GROUP_0928:	Peptidase E	ARAF|ARAF_1664	ARTV|ARTV_1163
GROUP_0929:	3-octaprenyl-4-hydroxybenzoate carboxy-lyase	ARAF|ARAF_1665	ARTV|ARTV_1162
GROUP_0930:	NAD(P)H-flavin reductase	ARAF|ARAF_1666	ARTV|ARTV_1161
GROUP_0931:	Trk system potassium uptake protein TrkH	ARAF|ARAF_1667	ARTV|ARTV_1159
GROUP_0932:	Protoporphyrinogen IX dehydrogenase [menaquinone]	ARAF|ARAF_1668	ARTV|ARTV_1158
GROUP_0933:	HTH-type transcriptional regulator GltC	ARAF|ARAF_1881	ARTV|ARTV_2078
GROUP_0934:	hypothetical protein	ARAF|ARAF_1882	ARTV|ARTV_2079
GROUP_0935:	Branched-chain-amino-acid aminotransferase	ARAF|ARAF_1884	ARTV|ARTV_2081
GROUP_0936:	ATP-dependent RNA helicase RhlB	ARAF|ARAF_1886	ARTV|ARTV_2083
GROUP_0937:	Undecaprenyl-phosphate alpha-N-acetylglucosaminyl 1-phosphate transferase	ARAF|ARAF_1889	ARTV|ARTV_2086
GROUP_0938:	UDP-N-acetylglucosamine 2-epimerase	ARAF|ARAF_1890	ARTV|ARTV_2088
GROUP_0939:	UDP-N-acetyl-D-glucosamine 6-dehydrogenase	ARAF|ARAF_1891	ARTV|ARTV_2089
GROUP_0940:	dTDP-glucose 4,6-dehydratase 2	ARAF|ARAF_1892	ARTV|ARTV_2090
GROUP_0941:	Glucose-1-phosphate thymidylyltransferase 2	ARAF|ARAF_1893	ARTV|ARTV_2091
GROUP_0942:	dTDP-fucosamine acetyltransferase	ARAF|ARAF_1894	ARTV|ARTV_2092
GROUP_0943:	dTDP-4-amino-4,6-dideoxygalactose transaminase	ARAF|ARAF_1895	ARTV|ARTV_2093
GROUP_0944:	hypothetical protein	ARAF|ARAF_1896	ARTV|ARTV_2094
GROUP_0945:	TDP-N-acetylfucosamine:lipid II N-acetylfucosaminyltransferase	ARAF|ARAF_1897	ARTV|ARTV_2095
GROUP_0946:	UDP-N-acetyl-D-mannosaminuronic acid transferase	ARAF|ARAF_1898	ARTV|ARTV_2097
GROUP_0947:	putative transport protein YifK	ARAF|ARAF_1899	ARTV|ARTV_2099
GROUP_0948:	Putative uroporphyrinogen-III C-methyltransferase	ARAF|ARAF_1904	ARTV|ARTV_2106
GROUP_0949:	Uroporphyrinogen-III synthase	ARAF|ARAF_1905	ARTV|ARTV_2107
GROUP_0950:	Porphobilinogen deaminase	ARAF|ARAF_1906	ARTV|ARTV_2108
GROUP_0951:	Adenylate cyclase	ARAF|ARAF_1907	ARTV|ARTV_2109
GROUP_0952:	Diaminopimelate epimerase	ARAF|ARAF_1909	ARTV|ARTV_2112
GROUP_0953:	hypothetical protein	ARAF|ARAF_1910	ARTV|ARTV_2113
GROUP_0954:	Lysophospholipase L2	ARAF|ARAF_1913	ARTV|ARTV_2121
GROUP_0955:	Putative ribosome biogenesis GTPase RsgA	ARAF|ARAF_1916	ARTV|ARTV_2125
GROUP_0956:	N-acetylmuramoyl-L-alanine amidase AmiB	ARAF|ARAF_1920	ARTV|ARTV_2129
GROUP_0957:	HTH-type transcriptional repressor NsrR	ARAF|ARAF_1929	ARTV|ARTV_2137
GROUP_0958:	Neutral endopeptidase	ARAF|ARAF_1936	ARTV|ARTV_2147
GROUP_0959:	Translocation and assembly module TamA	ARAF|ARAF_1937	ARTV|ARTV_2148
GROUP_0960:	Translocation and assembly module TamB	ARAF|ARAF_1938	ARTV|ARTV_2149
GROUP_0961:	Gamma-glutamylcyclotransferase family protein YtfP	ARAF|ARAF_1939	ARTV|ARTV_2150
GROUP_0962:	Malate dehydrogenase	ARAF|ARAF_1941	ARTV|ARTV_2153
GROUP_0963:	Octaprenyl-diphosphate synthase	ARAF|ARAF_1942	ARTV|ARTV_2156
GROUP_0964:	Ribosomal RNA large subunit methyltransferase E	ARAF|ARAF_1948	ARTV|ARTV_2162
GROUP_0965:	Phosphoglucosamine mutase	ARAF|ARAF_1951	ARTV|ARTV_2165
GROUP_0966:	Ribosome maturation factor RimP	ARAF|ARAF_1956	ARTV|ARTV_2170
GROUP_0967:	Translation initiation factor IF-2	ARAF|ARAF_1958	ARTV|ARTV_2172
GROUP_0968:	Lipoprotein NlpI	ARAF|ARAF_1965	ARTV|ARTV_2180
GROUP_0969:	hypothetical protein	ARAF|ARAF_1968	ARTV|ARTV_2188
GROUP_0970:	hypothetical protein	ARAF|ARAF_1969	ARTV|ARTV_2189
GROUP_0971:	hypothetical protein	ARAF|ARAF_1970	ARTV|ARTV_2190
GROUP_0972:	2-iminobutanoate/2-iminopropanoate deaminase	ARAF|ARAF_1971	ARTV|ARTV_2191
GROUP_0973:	Regulator of ribonuclease activity B	ARAF|ARAF_1973	ARTV|ARTV_2194
GROUP_0974:	DNA polymerase III subunit chi	ARAF|ARAF_1975	ARTV|ARTV_2196
GROUP_0975:	Lipopolysaccharide export system permease protein LptF	ARAF|ARAF_1977	ARTV|ARTV_2197
GROUP_0976:	Lipopolysaccharide export system permease protein LptG	ARAF|ARAF_1978	ARTV|ARTV_2198
GROUP_0977:	hypothetical protein	ARAF|ARAF_1979	ARTV|ARTV_2201
GROUP_0978:	hypothetical protein	ARAF|ARAF_1980	ARTV|ARTV_2202
GROUP_0979:	Flagellar biosynthetic protein FliP	ARAF|ARAF_1981	ARTV|ARTV_2203
GROUP_0980:	hypothetical protein	ARAF|ARAF_1982	ARTV|ARTV_2206
GROUP_0981:	Nicotinate dehydrogenase small FeS subunit	ARAF|ARAF_2016	ARTV|ARTV_0620
GROUP_0982:	hypothetical protein	ARAF|ARAF_2017	ARTV|ARTV_0619
GROUP_0983:	hypothetical protein	ARAF|ARAF_2019	ARTV|ARTV_0614
GROUP_0984:	hypothetical protein	ARAF|ARAF_2020	ARTV|ARTV_0613
GROUP_0985:	hypothetical protein	ARAF|ARAF_2026	ARTV|ARTV_0608
GROUP_0986:	hypothetical protein	ARAF|ARAF_2027	ARTV|ARTV_0607
GROUP_0987:	hypothetical protein	ARAF|ARAF_2028	ARTV|ARTV_0605
GROUP_0988:	hypothetical protein	ARAF|ARAF_2029	ARTV|ARTV_0603
GROUP_0989:	hypothetical protein	ARAF|ARAF_2030	ARTV|ARTV_0602
GROUP_0990:	hypothetical protein	ARAF|ARAF_2031	ARTV|ARTV_0601
GROUP_0991:	hypothetical protein	ARAF|ARAF_2032	ARTV|ARTV_0600
GROUP_0992:	hypothetical protein	ARAF|ARAF_2037	ARTV|ARTV_0597
GROUP_0993:	hypothetical protein	ARAF|ARAF_2039	ARTV|ARTV_0595
GROUP_0994:	hypothetical protein	ARAF|ARAF_2040	ARTV|ARTV_0594
GROUP_0995:	hypothetical protein	ARAF|ARAF_2042	ARTV|ARTV_0593
GROUP_0996:	hypothetical protein	ARAF|ARAF_2043	ARTV|ARTV_0592
GROUP_0997:	hypothetical protein	ARAF|ARAF_2047	ARTV|ARTV_0589
GROUP_0998:	hypothetical protein	ARAF|ARAF_2048	ARTV|ARTV_0588
GROUP_0999:	hypothetical protein	ARAF|ARAF_2051	ARTV|ARTV_0585
GROUP_1000:	Transcriptional regulatory protein RcsB	ARAF|ARAF_2052	ARTV|ARTV_0584
GROUP_1001:	hypothetical protein	ARAF|ARAF_2053	ARTV|ARTV_0583
GROUP_1002:	hypothetical protein	ARAF|ARAF_2056	ARTV|ARTV_0582
GROUP_1003:	Flagellar biosynthetic protein FliQ	ARAF|ARAF_2057	ARTV|ARTV_0580
GROUP_1004:	hypothetical protein	ARAF|ARAF_2058	ARTV|ARTV_0573
GROUP_1005:	hypothetical protein	ARAF|ARAF_2059	ARTV|ARTV_0572
GROUP_1006:	Secreted effector protein SseD	ARAF|ARAF_2060	ARTV|ARTV_0568
GROUP_1007:	hypothetical protein	ARAF|ARAF_2061	ARTV|ARTV_0564
GROUP_1008:	hypothetical protein	ARAF|ARAF_2062	ARTV|ARTV_0563
GROUP_1009:	hypothetical protein	ARAF|ARAF_2063	ARTV|ARTV_0562
GROUP_1010:	hypothetical protein	ARAF|ARAF_2064	ARTV|ARTV_0558
GROUP_1011:	hypothetical protein	ARAF|ARAF_2065	ARTV|ARTV_0556
GROUP_1012:	Inner membrane protein YqjA	ARAF|ARAF_2069	ARTV|ARTV_0549
GROUP_1013:	hypothetical protein	ARAF|ARAF_2071	ARTV|ARTV_0548
GROUP_1014:	putative glycerol-3-phosphate acyltransferase	ARAF|ARAF_2079	ARTV|ARTV_0540
GROUP_1015:	hypothetical protein	ARAF|ARAF_2082	ARTV|ARTV_0537
GROUP_1016:	Inorganic triphosphatase	ARAF|ARAF_2083	ARTV|ARTV_0536
GROUP_1017:	Bifunctional protein HldE	ARAF|ARAF_2084	ARTV|ARTV_0534
GROUP_1018:	hypothetical protein	ARAF|ARAF_2085	ARTV|ARTV_0533
GROUP_1019:	hypothetical protein	ARAF|ARAF_2088	ARTV|ARTV_0528
GROUP_1020:	Phospholipase D	ARAF|ARAF_2090	ARTV|ARTV_0526
GROUP_1021:	Outer membrane protein TolC	ARAF|ARAF_2091	ARTV|ARTV_0523
GROUP_1022:	3',5'-cyclic adenosine monophosphate phosphodiesterase CpdA	ARAF|ARAF_2093	ARTV|ARTV_0522
GROUP_1023:	1-acyl-sn-glycerol-3-phosphate acyltransferase	ARAF|ARAF_2096	ARTV|ARTV_0520
GROUP_1024:	Dihydrofolate reductase	ARAF|ARAF_2097	ARTV|ARTV_0518
GROUP_1025:	LPS-assembly protein LptD	ARAF|ARAF_2103	ARTV|ARTV_0513
GROUP_1026:	DnaJ-like protein DjlA	ARAF|ARAF_2104	ARTV|ARTV_0512
GROUP_1027:	Ribosomal large subunit pseudouridine synthase A	ARAF|ARAF_2105	ARTV|ARTV_0511
GROUP_1028:	Thymidylate synthase	ARAF|ARAF_2109	ARTV|ARTV_0503
GROUP_1029:	RecBCD enzyme subunit RecD	ARAF|ARAF_2112	ARTV|ARTV_0495
GROUP_1030:	N-acetylmuramoyl-L-alanine amidase AmiC	ARAF|ARAF_2114	ARTV|ARTV_0493
GROUP_1031:	Protein Syd	ARAF|ARAF_2117	ARTV|ARTV_0484
GROUP_1032:	2,3,4,5-tetrahydropyridine-2,6-dicarboxylate N-succinyltransferase	ARAF|ARAF_2118	ARTV|ARTV_0482
GROUP_1033:	1-deoxy-D-xylulose 5-phosphate reductoisomerase	ARAF|ARAF_2127	ARTV|ARTV_0475
GROUP_1034:	Regulator of sigma-E protease RseP	ARAF|ARAF_2130	ARTV|ARTV_0472
GROUP_1035:	Chaperone protein Skp	ARAF|ARAF_2132	ARTV|ARTV_0471
GROUP_1036:	UDP-3-O-(3-hydroxymyristoyl)glucosamine N-acyltransferase	ARAF|ARAF_2133	ARTV|ARTV_0470
GROUP_1037:	Acyl-[acyl-carrier-protein]--UDP-N- acetylglucosamine O-acyltransferase	ARAF|ARAF_2135	ARTV|ARTV_0468
GROUP_1038:	Lipid-A-disaccharide synthase	ARAF|ARAF_2136	ARTV|ARTV_0467
GROUP_1039:	Ribonuclease HII	ARAF|ARAF_2137	ARTV|ARTV_0466
GROUP_1040:	D-methionine-binding lipoprotein MetQ	ARAF|ARAF_2142	ARTV|ARTV_0458
GROUP_1041:	D-methionine transport system permease protein MetI	ARAF|ARAF_2143	ARTV|ARTV_0457
GROUP_1042:	Methionine import ATP-binding protein MetN	ARAF|ARAF_2144	ARTV|ARTV_0456
GROUP_1043:	D-glycero-beta-D-manno-heptose-1,7-bisphosphate 7-phosphatase	ARAF|ARAF_2146	ARTV|ARTV_0455
GROUP_1044:	Secretion monitor	ARAF|ARAF_2285	ARTV|ARTV_2443
GROUP_1045:	UDP-3-O-[3-hydroxymyristoyl] N-acetylglucosamine deacetylase	ARAF|ARAF_2287	ARTV|ARTV_2441
GROUP_1046:	Cell division protein FtsZ	ARAF|ARAF_2288	ARTV|ARTV_2440
GROUP_1047:	Cell division protein FtsA	ARAF|ARAF_2289	ARTV|ARTV_2439
GROUP_1048:	Cell division protein FtsQ	ARAF|ARAF_2290	ARTV|ARTV_2438
GROUP_1049:	D-alanine--D-alanine ligase	ARAF|ARAF_2291	ARTV|ARTV_2437
GROUP_1050:	UDP-N-acetylmuramate--L-alanine ligase	ARAF|ARAF_2292	ARTV|ARTV_2435
GROUP_1051:	UDP-N-acetylglucosamine--N-acetylmuramyl- (pentapeptide) pyrophosphoryl-undecaprenol N-acetylglucosamine transferase	ARAF|ARAF_2293	ARTV|ARTV_2434
GROUP_1052:	Lipid II flippase FtsW	ARAF|ARAF_2294	ARTV|ARTV_2433
GROUP_1053:	Phospho-N-acetylmuramoyl-pentapeptide- transferase	ARAF|ARAF_2295	ARTV|ARTV_2431
GROUP_1054:	UDP-N-acetylmuramoyl-tripeptide--D-alanyl-D- alanine ligase	ARAF|ARAF_2296	ARTV|ARTV_2430
GROUP_1055:	UDP-N-acetylmuramoyl-L-alanyl-D-glutamate--2, 6-diaminopimelate ligase	ARAF|ARAF_2297	ARTV|ARTV_2429
GROUP_1056:	Peptidoglycan synthase FtsI	ARAF|ARAF_2298	ARTV|ARTV_2428
GROUP_1057:	Cell division protein FtsL	ARAF|ARAF_2299	ARTV|ARTV_2427
GROUP_1058:	Transcriptional regulator MraZ	ARAF|ARAF_2301	ARTV|ARTV_2425
GROUP_1059:	Calmodulin-sensitive adenylate cyclase	ARAF|ARAF_2304	ARTV|ARTV_2419
GROUP_1060:	S-adenosylmethionine synthase	ARAF|ARAF_2305	ARTV|ARTV_2418
GROUP_1061:	Protein SprT	ARAF|ARAF_2306	ARTV|ARTV_2417
GROUP_1062:	N-acetylmuramoyl-L-alanine amidase AmiD	ARAF|ARAF_2309	ARTV|ARTV_2411
GROUP_1063:	hypothetical protein	ARAF|ARAF_2312	ARTV|ARTV_2407
GROUP_1064:	hypothetical protein	ARAF|ARAF_2313	ARTV|ARTV_2406
GROUP_1065:	hypothetical protein	ARAF|ARAF_2315	ARTV|ARTV_2405
GROUP_1066:	Nickel import ATP-binding protein NikE	ARAF|ARAF_2316	ARTV|ARTV_2404
GROUP_1067:	hypothetical protein	ARAF|ARAF_2319	ARTV|ARTV_2403
GROUP_1068:	hypothetical protein	ARAF|ARAF_2321	ARTV|ARTV_2401
GROUP_1069:	hypothetical protein	ARAF|ARAF_2322	ARTV|ARTV_3180
GROUP_1070:	hypothetical protein	ARAF|ARAF_2324	ARTV|ARTV_3182
GROUP_1071:	hypothetical protein	ARAF|ARAF_2325	ARTV|ARTV_2397
GROUP_1072:	hypothetical protein	ARAF|ARAF_2327	ARTV|ARTV_3021
GROUP_1073:	hypothetical protein	ARAF|ARAF_2328	ARTV|ARTV_3207
GROUP_1074:	hypothetical protein	ARAF|ARAF_2330	ARTV|ARTV_2939
GROUP_1075:	hypothetical protein	ARAF|ARAF_2331	ARTV|ARTV_3158
GROUP_1076:	hypothetical protein	ARAF|ARAF_2332	ARTV|ARTV_2809
GROUP_1077:	hypothetical protein	ARAF|ARAF_2334	ARTV|ARTV_3235
GROUP_1078:	hypothetical protein	ARAF|ARAF_2335	ARTV|ARTV_2944
GROUP_1079:	hypothetical protein	ARAF|ARAF_2339	ARTV|ARTV_3186
GROUP_1080:	hypothetical protein	ARAF|ARAF_2341	ARTV|ARTV_2959
GROUP_1081:	hypothetical protein	ARAF|ARAF_2345	ARTV|ARTV_3140
GROUP_1082:	hypothetical protein	ARAF|ARAF_2346	ARTV|ARTV_3141
GROUP_1083:	hypothetical protein	ARAF|ARAF_2350	ARTV|ARTV_2898
GROUP_1084:	Peptidyl-prolyl cis-trans isomerase B	ARAF|ARAF_2354	ARTV|ARTV_2250
GROUP_1085:	UDP-2,3-diacylglucosamine hydrolase	ARAF|ARAF_2355	ARTV|ARTV_2251
GROUP_1086:	N5-carboxyaminoimidazole ribonucleotide mutase	ARAF|ARAF_2356	ARTV|ARTV_2252
GROUP_1087:	N5-carboxyaminoimidazole ribonucleotide synthase	ARAF|ARAF_2357	ARTV|ARTV_2253
GROUP_1088:	Thioredoxin	ARAF|ARAF_2358	ARTV|ARTV_2254
GROUP_1089:	Modulator of FtsH protease HflK	ARAF|ARAF_2359	ARTV|ARTV_0240
GROUP_1090:	hypothetical protein	ARAF|ARAF_2361	ARTV|ARTV_2255
GROUP_1091:	Cys-tRNA(Pro)/Cys-tRNA(Cys) deacylase YbaK	ARAF|ARAF_2362	ARTV|ARTV_2256
GROUP_1092:	Ferric enterobactin transport protein FepE	ARAF|ARAF_2364	ARTV|ARTV_2259
GROUP_1093:	Chaperone protein HtpG	ARAF|ARAF_2367	ARTV|ARTV_2261
GROUP_1094:	Recombination protein RecR	ARAF|ARAF_2368	ARTV|ARTV_2262
GROUP_1095:	Nucleoid-associated protein YbaB	ARAF|ARAF_2369	ARTV|ARTV_2263
GROUP_1096:	DNA polymerase III subunit tau	ARAF|ARAF_2370	ARTV|ARTV_2264
GROUP_1097:	Adenine phosphoribosyltransferase	ARAF|ARAF_2371	ARTV|ARTV_2265
GROUP_1098:	hypothetical protein	ARAF|ARAF_2373	ARTV|ARTV_2268
GROUP_1099:	Multidrug efflux pump subunit AcrA	ARAF|ARAF_2374	ARTV|ARTV_2269
GROUP_1100:	7-cyano-7-deazaguanine synthase	ARAF|ARAF_2376	ARTV|ARTV_2273
GROUP_1101:	Peptidyl-prolyl cis-trans isomerase D	ARAF|ARAF_2377	ARTV|ARTV_2274
GROUP_1102:	DNA-binding protein HU-beta	ARAF|ARAF_2378	ARTV|ARTV_2275
GROUP_1103:	Trigger factor	ARAF|ARAF_2382	ARTV|ARTV_2279
GROUP_1104:	Acid stress protein IbaG	ARAF|ARAF_2383	ARTV|ARTV_2280
GROUP_1105:	Inner membrane transport protein YajR	ARAF|ARAF_2389	ARTV|ARTV_2290
GROUP_1106:	Farnesyl diphosphate synthase	ARAF|ARAF_2393	ARTV|ARTV_2295
GROUP_1107:	Thiamine-monophosphate kinase	ARAF|ARAF_2396	ARTV|ARTV_2298
GROUP_1108:	Transcriptional repressor NrdR	ARAF|ARAF_2400	ARTV|ARTV_2302
GROUP_1109:	hypothetical protein	ARAF|ARAF_2401	ARTV|ARTV_2303
GROUP_1110:	hypothetical protein	ARAF|ARAF_2402	ARTV|ARTV_2304
GROUP_1111:	Branched-chain amino acid transport system 2 carrier protein	ARAF|ARAF_2404	ARTV|ARTV_2308
GROUP_1112:	Phosphate regulon sensor protein PhoR	ARAF|ARAF_2406	ARTV|ARTV_2309
GROUP_1113:	Biopolymer transport protein ExbD	ARAF|ARAF_2408	ARTV|ARTV_2311
GROUP_1114:	Biopolymer transport protein ExbB	ARAF|ARAF_2409	ARTV|ARTV_2312
GROUP_1115:	Inner membrane protein YghB	ARAF|ARAF_2410	ARTV|ARTV_2314
GROUP_1116:	4-hydroxy-tetrahydrodipicolinate reductase	ARAF|ARAF_2411	ARTV|ARTV_2317
GROUP_1117:	4-hydroxy-3-methylbut-2-enyl diphosphate reductase	ARAF|ARAF_2412	ARTV|ARTV_2318
GROUP_1118:	Riboflavin biosynthesis protein RibF	ARAF|ARAF_2415	ARTV|ARTV_2322
GROUP_1119:	Aerobic respiration control protein ArcA	ARAF|ARAF_2425	ARTV|ARTV_2333
GROUP_1120:	Right origin-binding protein	ARAF|ARAF_2426	ARTV|ARTV_2335
GROUP_1121:	Trp operon repressor	ARAF|ARAF_2427	ARTV|ARTV_2337
GROUP_1122:	Phosphoserine phosphatase	ARAF|ARAF_2428	ARTV|ARTV_2340
GROUP_1123:	Purine nucleoside phosphorylase DeoD-type	ARAF|ARAF_2429	ARTV|ARTV_2342
GROUP_1124:	Nucleoside permease NupX	ARAF|ARAF_2432	ARTV|ARTV_2343
GROUP_1125:	Peptide chain release factor 3	ARAF|ARAF_2433	ARTV|ARTV_2347
GROUP_1126:	DNA polymerase III subunit psi	ARAF|ARAF_2435	ARTV|ARTV_2350
GROUP_1127:	hypothetical protein	ARAF|ARAF_2556	ARTV|ARTV_2006
GROUP_1128:	Proline-specific permease ProY	ARAF|ARAF_2557	ARTV|ARTV_2005
GROUP_1129:	Cell division protein FtsB	ARAF|ARAF_2558	ARTV|ARTV_2004
GROUP_1130:	2-C-methyl-D-erythritol 4-phosphate cytidylyltransferase	ARAF|ARAF_2559	ARTV|ARTV_2003
GROUP_1131:	2-C-methyl-D-erythritol 2,4-cyclodiphosphate synthase	ARAF|ARAF_2560	ARTV|ARTV_2002
GROUP_1132:	5'/3'-nucleotidase SurE	ARAF|ARAF_2561	ARTV|ARTV_2001
GROUP_1133:	Protein-L-isoaspartate O-methyltransferase	ARAF|ARAF_2562	ARTV|ARTV_2000
GROUP_1134:	Murein hydrolase activator NlpD	ARAF|ARAF_2563	ARTV|ARTV_1999
GROUP_1135:	hypothetical protein	ARAF|ARAF_2566	ARTV|ARTV_1994
GROUP_1136:	hypothetical protein	ARAF|ARAF_2568	ARTV|ARTV_1991
GROUP_1137:	hypothetical protein	ARAF|ARAF_2569	ARTV|ARTV_1989
GROUP_1138:	hypothetical protein	ARAF|ARAF_2570	ARTV|ARTV_1988
GROUP_1139:	hypothetical protein	ARAF|ARAF_2573	ARTV|ARTV_1985
GROUP_1140:	hypothetical protein	ARAF|ARAF_2574	ARTV|ARTV_1979
GROUP_1141:	hypothetical protein	ARAF|ARAF_2577	ARTV|ARTV_1977
GROUP_1142:	Hypoxanthine phosphoribosyltransferase	ARAF|ARAF_2580	ARTV|ARTV_1971
GROUP_1143:	Daunorubicin/doxorubicin resistance ATP-binding protein DrrA	ARAF|ARAF_2581	ARTV|ARTV_1970
GROUP_1144:	Inner membrane transport permease YadH	ARAF|ARAF_2582	ARTV|ARTV_1969
GROUP_1145:	Poly(A) polymerase I	ARAF|ARAF_2584	ARTV|ARTV_1967
GROUP_1146:	Penicillin-binding protein 1B	ARAF|ARAF_2588	ARTV|ARTV_1965
GROUP_1147:	Glutamate-1-semialdehyde 2,1-aminomutase	ARAF|ARAF_2590	ARTV|ARTV_1964
GROUP_1148:	5'-methylthioadenosine/S-adenosylhomocysteine nucleosidase	ARAF|ARAF_2592	ARTV|ARTV_1962
GROUP_1149:	GTP pyrophosphokinase	ARAF|ARAF_2594	ARTV|ARTV_1960
GROUP_1150:	Filamentous hemagglutinin	ARAF|ARAF_2597	ARTV|ARTV_1957
GROUP_1151:	D-erythrose-4-phosphate dehydrogenase	ARAF|ARAF_2603	ARTV|ARTV_1950
GROUP_1152:	hypothetical protein	ARAF|ARAF_2607	ARTV|ARTV_1945
GROUP_1153:	hypothetical protein	ARAF|ARAF_2610	ARTV|ARTV_1944
GROUP_1154:	Delta-aminolevulinic acid dehydratase	ARAF|ARAF_2613	ARTV|ARTV_1941
GROUP_1155:	Flagellar biosynthetic protein FliP	ARAF|ARAF_2617	ARTV|ARTV_1935
GROUP_1156:	Acyl carrier protein	ARAF|ARAF_2620	ARTV|ARTV_1933
GROUP_1157:	hypothetical protein	ARAF|ARAF_2621	ARTV|ARTV_1931
GROUP_1158:	hypothetical protein	ARAF|ARAF_2632	ARTV|ARTV_2960
GROUP_1159:	hypothetical protein	ARAF|ARAF_2641	ARTV|ARTV_2943
GROUP_1160:	Crossover junction endodeoxyribonuclease RusA	ARAF|ARAF_2647	ARTV|ARTV_2938
GROUP_1161:	hypothetical protein	ARAF|ARAF_2651	ARTV|ARTV_3176
GROUP_1162:	hypothetical protein	ARAF|ARAF_2654	ARTV|ARTV_2400
GROUP_1163:	A/G-specific adenine glycosylase	ARAF|ARAF_2659	ARTV|ARTV_1920
GROUP_1164:	tRNA (guanine-N(7)-)-methyltransferase	ARAF|ARAF_2660	ARTV|ARTV_1919
GROUP_1165:	hypothetical protein	ARAF|ARAF_2661	ARTV|ARTV_1918
GROUP_1166:	Oxygen-independent coproporphyrinogen-III oxidase-like protein YqeR	ARAF|ARAF_2663	ARTV|ARTV_1916
GROUP_1167:	dITP/XTP pyrophosphatase	ARAF|ARAF_2664	ARTV|ARTV_1915
GROUP_1168:	Pyrroline-5-carboxylate reductase	ARAF|ARAF_2666	ARTV|ARTV_1913
GROUP_1169:	Glutathione synthetase	ARAF|ARAF_2668	ARTV|ARTV_1909
GROUP_1170:	Diaminopimelate decarboxylase	ARAF|ARAF_2670	ARTV|ARTV_1907
GROUP_1171:	Phosphoheptose isomerase	ARAF|ARAF_2672	ARTV|ARTV_1905
GROUP_1172:	Na(+)-translocating NADH-quinone reductase subunit E	ARAF|ARAF_2673	ARTV|ARTV_1901
GROUP_1173:	FAD:protein FMN transferase	ARAF|ARAF_2674	ARTV|ARTV_1899
GROUP_1174:	Xanthine phosphoribosyltransferase	ARAF|ARAF_2676	ARTV|ARTV_1894
GROUP_1175:	Glutamate 5-kinase	ARAF|ARAF_2677	ARTV|ARTV_1890
GROUP_1176:	Lysophospholipid transporter LplT	ARAF|ARAF_2680	ARTV|ARTV_1888
GROUP_1177:	Glutamate--cysteine ligase	ARAF|ARAF_2685	ARTV|ARTV_1880
GROUP_1178:	Outer membrane protein assembly factor BamD	ARAF|ARAF_2692	ARTV|ARTV_1865
GROUP_1179:	Superoxide dismutase [Mn]	ARAF|ARAF_2820	ARTV|ARTV_2581
GROUP_1180:	Cell division protein DamX	ARAF|ARAF_2824	ARTV|ARTV_2578
GROUP_1181:	3-dehydroquinate synthase	ARAF|ARAF_2825	ARTV|ARTV_2577
GROUP_1182:	hypothetical protein	ARAF|ARAF_2827	ARTV|ARTV_2574
GROUP_1183:	Low-affinity inorganic phosphate transporter 1	ARAF|ARAF_2832	ARTV|ARTV_2572
GROUP_1184:	hypothetical protein	ARAF|ARAF_2837	ARTV|ARTV_2571
GROUP_1185:	Ribosomal RNA small subunit methyltransferase J	ARAF|ARAF_2841	ARTV|ARTV_2569
GROUP_1186:	Chondramide synthase cmdD	ARAF|ARAF_2844	ARTV|ARTV_2567
GROUP_1187:	Dimodular nonribosomal peptide synthase	ARAF|ARAF_2846	ARTV|ARTV_2566
GROUP_1188:	Gramicidin S synthase 2	ARAF|ARAF_2851	ARTV|ARTV_2564
GROUP_1189:	Plipastatin synthase subunit B	ARAF|ARAF_2852	ARTV|ARTV_0643
GROUP_1190:	Linear gramicidin synthase subunit D	ARAF|ARAF_2854	ARTV|ARTV_0644
GROUP_1191:	aidA-AIDA-I autotransporter	ARAF|ARAF_2859	ARTV|ARTV_0651
GROUP_1192:	hypothetical protein	ARAF|ARAF_2860	ARTV|ARTV_0654
GROUP_1193:	Periplasmic protein CpxP	ARAF|ARAF_2861	ARTV|ARTV_0656
GROUP_1194:	Transcriptional regulatory protein CpxR	ARAF|ARAF_2862	ARTV|ARTV_0657
GROUP_1195:	Sensor protein CpxA	ARAF|ARAF_2863	ARTV|ARTV_0658
GROUP_1196:	Serine acetyltransferase	ARAF|ARAF_2864	ARTV|ARTV_0660
GROUP_1197:	Glycerol-3-phosphate dehydrogenase [NAD(P)+]	ARAF|ARAF_2865	ARTV|ARTV_0661
GROUP_1198:	Protein-export protein SecB	ARAF|ARAF_2866	ARTV|ARTV_0662
GROUP_1199:	hypothetical protein	ARAF|ARAF_2868	ARTV|ARTV_0665
GROUP_1200:	ADP-L-glycero-D-manno-heptose-6-epimerase	ARAF|ARAF_2869	ARTV|ARTV_0666
GROUP_1201:	ADP-heptose--LPS heptosyltransferase 2	ARAF|ARAF_2870	ARTV|ARTV_0667
GROUP_1202:	Lipopolysaccharide heptosyltransferase 1	ARAF|ARAF_2871	ARTV|ARTV_0668
GROUP_1203:	3-deoxy-D-manno-octulosonic acid transferase	ARAF|ARAF_2873	ARTV|ARTV_0669
GROUP_1204:	Phosphopantetheine adenylyltransferase	ARAF|ARAF_2874	ARTV|ARTV_0670
GROUP_1205:	General stress protein A	ARAF|ARAF_2876	ARTV|ARTV_0674
GROUP_1206:	Lipopolysaccharide core heptose(I) kinase RfaP	ARAF|ARAF_2877	ARTV|ARTV_0675
GROUP_1207:	Lipopolysaccharide core biosynthesis protein RfaG	ARAF|ARAF_2878	ARTV|ARTV_0676
GROUP_1208:	Lipopolysaccharide core heptosyltransferase RfaQ	ARAF|ARAF_2879	ARTV|ARTV_0677
GROUP_1209:	Coenzyme A biosynthesis bifunctional protein CoaBC	ARAF|ARAF_2882	ARTV|ARTV_0713
GROUP_1210:	Deoxyuridine 5'-triphosphate nucleotidohydrolase	ARAF|ARAF_2883	ARTV|ARTV_0714
GROUP_1211:	Nucleoid occlusion factor SlmA	ARAF|ARAF_2884	ARTV|ARTV_0715
GROUP_1212:	Orotate phosphoribosyltransferase	ARAF|ARAF_2885	ARTV|ARTV_0716
GROUP_1213:	hypothetical protein	ARAF|ARAF_2888	ARTV|ARTV_0719
GROUP_1214:	Transcriptional activator protein EsaR	ARAF|ARAF_2889	ARTV|ARTV_0721
GROUP_1215:	Rhomboid protease GlpG	ARAF|ARAF_2892	ARTV|ARTV_0726
GROUP_1216:	Thiosulfate sulfurtransferase GlpE	ARAF|ARAF_2893	ARTV|ARTV_0727
GROUP_1217:	Ferrous iron transport protein A	ARAF|ARAF_2898	ARTV|ARTV_0729
GROUP_1218:	Transcription elongation factor GreB	ARAF|ARAF_2899	ARTV|ARTV_0730
GROUP_1219:	Transcriptional regulatory protein OmpR	ARAF|ARAF_2900	ARTV|ARTV_0731
GROUP_1220:	Phosphate-binding protein PstS	ARAF|ARAF_2903	ARTV|ARTV_0732
GROUP_1221:	Phosphate transport system permease protein PstC	ARAF|ARAF_2904	ARTV|ARTV_0733
GROUP_1222:	Phosphate transport system permease protein PstA	ARAF|ARAF_2906	ARTV|ARTV_0734
GROUP_1223:	HTH-type transcriptional repressor FabR	ARAF|ARAF_2909	ARTV|ARTV_0747
GROUP_1224:	tRNA/tmRNA (uracil-C(5))-methyltransferase	ARAF|ARAF_2910	ARTV|ARTV_0748
GROUP_1225:	Glutamate racemase	ARAF|ARAF_2911	ARTV|ARTV_0749
GROUP_1226:	HTH-type transcriptional regulator MalT	ARAF|ARAF_2963	ARTV|ARTV_3060
GROUP_1227:	Enhancing lycopene biosynthesis protein 2	ARAF|ARAF_3011	ARTV|ARTV_1266
GROUP_1228:	hypothetical protein	ARAF|ARAF_3015	ARTV|ARTV_3061
GROUP_1229:	DNA-binding protein HU	ARAF|ARAF_3019	ARTV|ARTV_3146
GROUP_1230:	hypothetical protein	ARAF|ARAF_3021	ARTV|ARTV_2562
GROUP_1231:	Fertility inhibition protein	ARAF|ARAF_3022	ARTV|ARTV_3063
GROUP_1232:	hypothetical protein	ARAF|ARAF_3067	ARTV|ARTV_3219
GROUP_1233:	hypothetical protein	ARAF|ARAF_3071	ARTV|ARTV_3229
GROUP_1234:	DNA gyrase inhibitor YacG	ARAF|ARAF_3080	ARTV|ARTV_2445
GROUP_1235:	Dephospho-CoA kinase	ARAF|ARAF_3081	ARTV|ARTV_2446
GROUP_1236:	Pyruvate kinase II	ARAD|ARAD_0256
GROUP_1237:	hypothetical protein	ARAD|ARAD_0258
GROUP_1238:	hypothetical protein	ARAD|ARAD_0315
GROUP_1239:	hypothetical protein	ARAD|ARAD_0409
GROUP_1240:	Protein RecA	ARAD|ARAD_0413
GROUP_1241:	hypothetical protein	ARAD|ARAD_0550
GROUP_1242:	3-oxoacyl-[acyl-carrier-protein] synthase 2	ARAD|ARAD_0577
GROUP_1243:	hypothetical protein	ARAD|ARAD_0600
GROUP_1244:	ADP compounds hydrolase NudE	ARAD|ARAD_0642
GROUP_1245:	hypothetical protein	ARAD|ARAD_0660
GROUP_1246:	hypothetical protein	ARAF|ARAF_0002
GROUP_1247:	putative tRNA/rRNA methyltransferase	ARAF|ARAF_0003
GROUP_1248:	Glycine betaine/L-proline transport ATP-binding protein ProV	ARAF|ARAF_0006
GROUP_1249:	Protein NrdI	ARAF|ARAF_0007
GROUP_1250:	Methylated-DNA--protein-cysteine methyltransferase, constitutive	ARAF|ARAF_0008
GROUP_1251:	D-alanyl-D-alanine carboxypeptidase DacA	ARAF|ARAF_0015
GROUP_1252:	hypothetical protein	ARAF|ARAF_0036
GROUP_1253:	hypothetical protein	ARAF|ARAF_0038
GROUP_1254:	hypothetical protein	ARAF|ARAF_0044
GROUP_1255:	KDP operon transcriptional regulatory protein KdpE	ARAF|ARAF_0045
GROUP_1256:	Succinate dehydrogenase hydrophobic membrane anchor subunit	ARAF|ARAF_0050
GROUP_1257:	hypothetical protein	ARAF|ARAF_0063
GROUP_1258:	hypothetical protein	ARAF|ARAF_0068
GROUP_1259:	hypothetical protein	ARAF|ARAF_0069
GROUP_1260:	hypothetical protein	ARAF|ARAF_0070
GROUP_1261:	hypothetical protein	ARAF|ARAF_0075
GROUP_1262:	hypothetical protein	ARAF|ARAF_0079
GROUP_1263:	hypothetical protein	ARAF|ARAF_0081
GROUP_1264:	hypothetical protein	ARAF|ARAF_0085
GROUP_1265:	putative deoxyribonuclease RhsA	ARAF|ARAF_0088
GROUP_1266:	hypothetical protein	ARAF|ARAF_0089
GROUP_1267:	hypothetical protein	ARAF|ARAF_0093
GROUP_1268:	hypothetical protein	ARAF|ARAF_0097
GROUP_1269:	hypothetical protein	ARAF|ARAF_0108
GROUP_1270:	hypothetical protein	ARAF|ARAF_0114
GROUP_1271:	ATP-dependent Clp protease ATP-binding subunit ClpA	ARAF|ARAF_0118
GROUP_1272:	hypothetical protein	ARAF|ARAF_0139
GROUP_1273:	Aspartate aminotransferase	ARAF|ARAF_0141
GROUP_1274:	Cell division protein ZapC	ARAF|ARAF_0145
GROUP_1275:	hypothetical protein	ARAF|ARAF_0158
GROUP_1276:	Basal-body rod modification protein FlgD	ARAF|ARAF_0168
GROUP_1277:	Flagellar protein FliT	ARAF|ARAF_0175
GROUP_1278:	Threonine/homoserine exporter RhtA	ARAF|ARAF_0189
GROUP_1279:	Molybdopterin-synthase adenylyltransferase	ARAF|ARAF_0190
GROUP_1280:	hypothetical protein	ARAF|ARAF_0192
GROUP_1281:	hypothetical protein	ARAF|ARAF_0193
GROUP_1282:	Flagellum site-determining protein YlxH	ARAF|ARAF_0197
GROUP_1283:	Uridine kinase	ARAF|ARAF_0198
GROUP_1284:	hypothetical protein	ARAF|ARAF_0200
GROUP_1285:	Putative malate transporter YflS	ARAF|ARAF_0204
GROUP_1286:	hypothetical protein	ARAF|ARAF_0206
GROUP_1287:	hypothetical protein	ARAF|ARAF_0207
GROUP_1288:	L-cystine uptake protein TcyP	ARAF|ARAF_0211
GROUP_1289:	hypothetical protein	ARAF|ARAF_0229
GROUP_1290:	hypothetical protein	ARAF|ARAF_0231
GROUP_1291:	Protein YebF	ARAF|ARAF_0236
GROUP_1292:	DNA polymerase III subunit theta	ARAF|ARAF_0237
GROUP_1293:	hypothetical protein	ARAF|ARAF_0243
GROUP_1294:	hypothetical protein	ARAF|ARAF_0251
GROUP_1295:	Acetolactate synthase isozyme 3 large subunit	ARAF|ARAF_0266
GROUP_1296:	Spermidine export protein MdtI	ARAF|ARAF_0283
GROUP_1297:	Protein YcgL	ARAF|ARAF_0286
GROUP_1298:	hypothetical protein	ARAF|ARAF_0290
GROUP_1299:	putative major fimbrial subunit LpfA	ARAF|ARAF_0291
GROUP_1300:	Putative arginine/ornithine antiporter	ARAF|ARAF_0293
GROUP_1301:	hypothetical protein	ARAF|ARAF_0294
GROUP_1302:	CDP-diacylglycerol pyrophosphatase	ARAF|ARAF_0296
GROUP_1303:	hypothetical protein	ARAF|ARAF_0297
GROUP_1304:	Inner membrane transport protein YnfM	ARAF|ARAF_0299
GROUP_1305:	Fumarate hydratase class II	ARAF|ARAF_0300
GROUP_1306:	putative oxidoreductase YdgJ	ARAF|ARAF_0302
GROUP_1307:	DNA topoisomerase 1	ARAF|ARAF_0320
GROUP_1308:	hypothetical protein	ARAF|ARAF_0323
GROUP_1309:	hypothetical protein	ARAF|ARAF_0324
GROUP_1310:	Tryptophan synthase beta chain	ARAF|ARAF_0328
GROUP_1311:	hypothetical protein	ARAF|ARAF_0337
GROUP_1312:	HTH-type transcriptional regulator TfdS	ARAF|ARAF_0338
GROUP_1313:	Exodeoxyribonuclease III	ARAF|ARAF_0339
GROUP_1314:	L-asparaginase 1	ARAF|ARAF_0342
GROUP_1315:	L-asparaginase 1	ARAF|ARAF_0343
GROUP_1316:	Na(+)/H(+) antiporter NhaB	ARAF|ARAF_0347
GROUP_1317:	Periplasmic murein peptide-binding protein	ARAF|ARAF_0351
GROUP_1318:	Thiol peroxidase	ARAF|ARAF_0352
GROUP_1319:	Outer membrane lipoprotein SlyB	ARAF|ARAF_0362
GROUP_1320:	hypothetical protein	ARAF|ARAF_0372
GROUP_1321:	Hemin import ATP-binding protein HmuV	ARAF|ARAF_0373
GROUP_1322:	Phospho-2-dehydro-3-deoxyheptonate aldolase, Trp-sensitive	ARAF|ARAF_0374
GROUP_1323:	GMP synthase [glutamine-hydrolyzing]	ARAF|ARAF_0375
GROUP_1324:	Glycine cleavage system transcriptional repressor	ARAF|ARAF_0386
GROUP_1325:	hypothetical protein	ARAF|ARAF_0388
GROUP_1326:	Beta-barrel assembly-enhancing protease	ARAF|ARAF_0389
GROUP_1327:	hypothetical protein	ARAF|ARAF_0392
GROUP_1328:	Polyphosphate kinase	ARAF|ARAF_0397
GROUP_1329:	Exopolyphosphatase	ARAF|ARAF_0398
GROUP_1330:	Magnesium transporter MgtE	ARAF|ARAF_0399
GROUP_1331:	hypothetical protein	ARAF|ARAF_0404
GROUP_1332:	hypothetical protein	ARAF|ARAF_0405
GROUP_1333:	hypothetical protein	ARAF|ARAF_0406
GROUP_1334:	hypothetical protein	ARAF|ARAF_0407
GROUP_1335:	3',5'-cyclic adenosine monophosphate phosphodiesterase CpdA	ARAF|ARAF_0408
GROUP_1336:	hypothetical protein	ARAF|ARAF_0409
GROUP_1337:	hypothetical protein	ARAF|ARAF_0410
GROUP_1338:	hypothetical protein	ARAF|ARAF_0411
GROUP_1339:	hypothetical protein	ARAF|ARAF_0412
GROUP_1340:	hypothetical protein	ARAF|ARAF_0413
GROUP_1341:	Heat-labile enterotoxin IIB, A chain	ARAF|ARAF_0414
GROUP_1342:	hypothetical protein	ARAF|ARAF_0415
GROUP_1343:	hypothetical protein	ARAF|ARAF_0416
GROUP_1344:	hypothetical protein	ARAF|ARAF_0417
GROUP_1345:	hypothetical protein	ARAF|ARAF_0418
GROUP_1346:	hypothetical protein	ARAF|ARAF_0420
GROUP_1347:	hypothetical protein	ARAF|ARAF_0425
GROUP_1348:	hypothetical protein	ARAF|ARAF_0428
GROUP_1349:	putative HTH-type transcriptional regulator	ARAF|ARAF_0429
GROUP_1350:	hypothetical protein	ARAF|ARAF_0433
GROUP_1351:	hypothetical protein	ARAF|ARAF_0434
GROUP_1352:	hypothetical protein	ARAF|ARAF_0435
GROUP_1353:	hypothetical protein	ARAF|ARAF_0436
GROUP_1354:	hypothetical protein	ARAF|ARAF_0437
GROUP_1355:	hypothetical protein	ARAF|ARAF_0440
GROUP_1356:	hypothetical protein	ARAF|ARAF_0441
GROUP_1357:	hypothetical protein	ARAF|ARAF_0444
GROUP_1358:	hypothetical protein	ARAF|ARAF_0446
GROUP_1359:	hypothetical protein	ARAF|ARAF_0447
GROUP_1360:	hypothetical protein	ARAF|ARAF_0448
GROUP_1361:	hypothetical protein	ARAF|ARAF_0449
GROUP_1362:	Response regulator UvrY	ARAF|ARAF_0455
GROUP_1363:	Cold shock-like protein CspC	ARAF|ARAF_0458
GROUP_1364:	Aromatic amino acid transport protein AroP	ARAF|ARAF_0459
GROUP_1365:	hypothetical protein	ARAF|ARAF_0468
GROUP_1366:	hypothetical protein	ARAF|ARAF_0472
GROUP_1367:	hypothetical protein	ARAF|ARAF_0473
GROUP_1368:	hypothetical protein	ARAF|ARAF_0474
GROUP_1369:	hypothetical protein	ARAF|ARAF_0479
GROUP_1370:	hypothetical protein	ARAF|ARAF_0480
GROUP_1371:	hypothetical protein	ARAF|ARAF_0481
GROUP_1372:	hypothetical protein	ARAF|ARAF_0482
GROUP_1373:	hypothetical protein	ARAF|ARAF_0484
GROUP_1374:	hypothetical protein	ARAF|ARAF_0485
GROUP_1375:	hypothetical protein	ARAF|ARAF_0486
GROUP_1376:	hypothetical protein	ARAF|ARAF_0491
GROUP_1377:	hypothetical protein	ARAF|ARAF_0492
GROUP_1378:	hypothetical protein	ARAF|ARAF_0493
GROUP_1379:	hypothetical protein	ARAF|ARAF_0494
GROUP_1380:	hypothetical protein	ARAF|ARAF_0495
GROUP_1381:	hypothetical protein	ARAF|ARAF_0496
GROUP_1382:	hypothetical protein	ARAF|ARAF_0498
GROUP_1383:	hypothetical protein	ARAF|ARAF_0499
GROUP_1384:	hypothetical protein	ARAF|ARAF_0502
GROUP_1385:	HTH-type transcriptional regulator PrtR	ARAF|ARAF_0503
GROUP_1386:	hypothetical protein	ARAF|ARAF_0505
GROUP_1387:	hypothetical protein	ARAF|ARAF_0506
GROUP_1388:	hypothetical protein	ARAF|ARAF_0510
GROUP_1389:	hypothetical protein	ARAF|ARAF_0514
GROUP_1390:	hypothetical protein	ARAF|ARAF_0516
GROUP_1391:	hypothetical protein	ARAF|ARAF_0517
GROUP_1392:	hypothetical protein	ARAF|ARAF_0520
GROUP_1393:	hypothetical protein	ARAF|ARAF_0521
GROUP_1394:	Lipoprotein-releasing system transmembrane protein LolE	ARAF|ARAF_0530
GROUP_1395:	hypothetical protein	ARAF|ARAF_0535
GROUP_1396:	hypothetical protein	ARAF|ARAF_0537
GROUP_1397:	hypothetical protein	ARAF|ARAF_0545
GROUP_1398:	Tryptophan-specific transport protein	ARAF|ARAF_0558
GROUP_1399:	hypothetical protein	ARAF|ARAF_0561
GROUP_1400:	hypothetical protein	ARAF|ARAF_0566
GROUP_1401:	hypothetical protein	ARAF|ARAF_0569
GROUP_1402:	2-succinylbenzoate--CoA ligase	ARAF|ARAF_0578
GROUP_1403:	NADH-quinone oxidoreductase subunit L	ARAF|ARAF_0582
GROUP_1404:	NADH-quinone oxidoreductase subunit H	ARAF|ARAF_0586
GROUP_1405:	NADH-quinone oxidoreductase subunit G	ARAF|ARAF_0587
GROUP_1406:	NADH-quinone oxidoreductase subunit F	ARAF|ARAF_0588
GROUP_1407:	NADH-quinone oxidoreductase subunit E	ARAF|ARAF_0589
GROUP_1408:	NADH-quinone oxidoreductase subunit C/D	ARAF|ARAF_0590
GROUP_1409:	hypothetical protein	ARAF|ARAF_0599
GROUP_1410:	Mono(ADP-ribosyl)transferase SpvB	ARAF|ARAF_0600
GROUP_1411:	hypothetical protein	ARAF|ARAF_0601
GROUP_1412:	hypothetical protein	ARAF|ARAF_0604
GROUP_1413:	putative Nudix hydrolase YfcD	ARAF|ARAF_0605
GROUP_1414:	Amidophosphoribosyltransferase	ARAF|ARAF_0608
GROUP_1415:	HTH-type transcriptional repressor of iron proteins A	ARAF|ARAF_0617
GROUP_1416:	hypothetical protein	ARAF|ARAF_0623
GROUP_1417:	hypothetical protein	ARAF|ARAF_0624
GROUP_1418:	hypothetical protein	ARAF|ARAF_0625
GROUP_1419:	hypothetical protein	ARAF|ARAF_0627
GROUP_1420:	hypothetical protein	ARAF|ARAF_0628
GROUP_1421:	hypothetical protein	ARAF|ARAF_0629
GROUP_1422:	hypothetical protein	ARAF|ARAF_0630
GROUP_1423:	Attachment invasion locus protein	ARAF|ARAF_0631
GROUP_1424:	hypothetical protein	ARAF|ARAF_0634
GROUP_1425:	hypothetical protein	ARAF|ARAF_0635
GROUP_1426:	hypothetical protein	ARAF|ARAF_0640
GROUP_1427:	hypothetical protein	ARAF|ARAF_0641
GROUP_1428:	hypothetical protein	ARAF|ARAF_0642
GROUP_1429:	hypothetical protein	ARAF|ARAF_0643
GROUP_1430:	hypothetical protein	ARAF|ARAF_0644
GROUP_1431:	hypothetical protein	ARAF|ARAF_0647
GROUP_1432:	hypothetical protein	ARAF|ARAF_0648
GROUP_1433:	hypothetical protein	ARAF|ARAF_0652
GROUP_1434:	hypothetical protein	ARAF|ARAF_0657
GROUP_1435:	hypothetical protein	ARAF|ARAF_0658
GROUP_1436:	hypothetical protein	ARAF|ARAF_0665
GROUP_1437:	hypothetical protein	ARAF|ARAF_0667
GROUP_1438:	hypothetical protein	ARAF|ARAF_0668
GROUP_1439:	hypothetical protein	ARAF|ARAF_0669
GROUP_1440:	hypothetical protein	ARAF|ARAF_0673
GROUP_1441:	hypothetical protein	ARAF|ARAF_0675
GROUP_1442:	hypothetical protein	ARAF|ARAF_0676
GROUP_1443:	hypothetical protein	ARAF|ARAF_0677
GROUP_1444:	hypothetical protein	ARAF|ARAF_0678
GROUP_1445:	Inner membrane ABC transporter permease protein YdcV	ARAF|ARAF_0682
GROUP_1446:	Spermidine/putrescine transport system permease protein PotB	ARAF|ARAF_0683
GROUP_1447:	Spermidine/putrescine import ATP-binding protein PotA	ARAF|ARAF_0684
GROUP_1448:	hypothetical protein	ARAF|ARAF_0685
GROUP_1449:	Chromate reductase	ARAF|ARAF_0688
GROUP_1450:	hypothetical protein	ARAF|ARAF_0689
GROUP_1451:	hypothetical protein	ARAF|ARAF_0690
GROUP_1452:	hypothetical protein	ARAF|ARAF_0694
GROUP_1453:	hypothetical protein	ARAF|ARAF_0697
GROUP_1454:	hypothetical protein	ARAF|ARAF_0698
GROUP_1455:	hypothetical protein	ARAF|ARAF_0702
GROUP_1456:	Lysozyme RrrD	ARAF|ARAF_0705
GROUP_1457:	hypothetical protein	ARAF|ARAF_0711
GROUP_1458:	hypothetical protein	ARAF|ARAF_0712
GROUP_1459:	hypothetical protein	ARAF|ARAF_0713
GROUP_1460:	hypothetical protein	ARAF|ARAF_0716
GROUP_1461:	hypothetical protein	ARAF|ARAF_0722
GROUP_1462:	hypothetical protein	ARAF|ARAF_0725
GROUP_1463:	hypothetical protein	ARAF|ARAF_0726
GROUP_1464:	Glucose-specific phosphotransferase enzyme IIA component	ARAF|ARAF_0739
GROUP_1465:	Chaperone protein HscA	ARAF|ARAF_0754
GROUP_1466:	tRNA (cytidine/uridine-2'-O-)-methyltransferase TrmJ	ARAF|ARAF_0760
GROUP_1467:	Flavohemoprotein	ARAF|ARAF_0763
GROUP_1468:	Flavohemoprotein	ARAF|ARAF_0764
GROUP_1469:	Quorum-sensing regulator protein G	ARAF|ARAF_0767
GROUP_1470:	Phosphoribosylformylglycinamidine synthase	ARAF|ARAF_0770
GROUP_1471:	Membrane-bound lytic murein transglycosylase F	ARAF|ARAF_0771
GROUP_1472:	hypothetical protein	ARAF|ARAF_0773
GROUP_1473:	hypothetical protein	ARAF|ARAF_0774
GROUP_1474:	hypothetical protein	ARAF|ARAF_0775
GROUP_1475:	hypothetical protein	ARAF|ARAF_0779
GROUP_1476:	hypothetical protein	ARAF|ARAF_0783
GROUP_1477:	hypothetical protein	ARAF|ARAF_0784
GROUP_1478:	hypothetical protein	ARAF|ARAF_0785
GROUP_1479:	hypothetical protein	ARAF|ARAF_0790
GROUP_1480:	hypothetical protein	ARAF|ARAF_0791
GROUP_1481:	hypothetical protein	ARAF|ARAF_0792
GROUP_1482:	hypothetical protein	ARAF|ARAF_0795
GROUP_1483:	hypothetical protein	ARAF|ARAF_0798
GROUP_1484:	hypothetical protein	ARAF|ARAF_0803
GROUP_1485:	hypothetical protein	ARAF|ARAF_0805
GROUP_1486:	hypothetical protein	ARAF|ARAF_0807
GROUP_1487:	hypothetical protein	ARAF|ARAF_0809
GROUP_1488:	hypothetical protein	ARAF|ARAF_0810
GROUP_1489:	hypothetical protein	ARAF|ARAF_0812
GROUP_1490:	hypothetical protein	ARAF|ARAF_0813
GROUP_1491:	hypothetical protein	ARAF|ARAF_0814
GROUP_1492:	hypothetical protein	ARAF|ARAF_0816
GROUP_1493:	hypothetical protein	ARAF|ARAF_0820
GROUP_1494:	hypothetical protein	ARAF|ARAF_0821
GROUP_1495:	hypothetical protein	ARAF|ARAF_0825
GROUP_1496:	hypothetical protein	ARAF|ARAF_0826
GROUP_1497:	hypothetical protein	ARAF|ARAF_0827
GROUP_1498:	hypothetical protein	ARAF|ARAF_0828
GROUP_1499:	hypothetical protein	ARAF|ARAF_0831
GROUP_1500:	hypothetical protein	ARAF|ARAF_0832
GROUP_1501:	hypothetical protein	ARAF|ARAF_0833
GROUP_1502:	hypothetical protein	ARAF|ARAF_0834
GROUP_1503:	hypothetical protein	ARAF|ARAF_0835
GROUP_1504:	hypothetical protein	ARAF|ARAF_0837
GROUP_1505:	hypothetical protein	ARAF|ARAF_0839
GROUP_1506:	hypothetical protein	ARAF|ARAF_0840
GROUP_1507:	hypothetical protein	ARAF|ARAF_0844
GROUP_1508:	hypothetical protein	ARAF|ARAF_0847
GROUP_1509:	hypothetical protein	ARAF|ARAF_0848
GROUP_1510:	hypothetical protein	ARAF|ARAF_0850
GROUP_1511:	hypothetical protein	ARAF|ARAF_0851
GROUP_1512:	hypothetical protein	ARAF|ARAF_0866
GROUP_1513:	Phenylalanine 2-monooxygenase precursor	ARAF|ARAF_0875
GROUP_1514:	Phenylalanine 2-monooxygenase precursor	ARAF|ARAF_0876
GROUP_1515:	Phenylalanine 2-monooxygenase precursor	ARAF|ARAF_0877
GROUP_1516:	hypothetical protein	ARAF|ARAF_0878
GROUP_1517:	hypothetical protein	ARAF|ARAF_0879
GROUP_1518:	Phosphoribosylamine--glycine ligase	ARAF|ARAF_1395
GROUP_1519:	DNA-binding protein HU-alpha	ARAF|ARAF_1396
GROUP_1520:	2-iminoacetate synthase	ARAF|ARAF_1406
GROUP_1521:	putative ABC transporter ATP-binding protein YheS	ARAF|ARAF_1426
GROUP_1522:	hypothetical protein	ARAF|ARAF_1428
GROUP_1523:	Divalent-cation tolerance protein CutA	ARAF|ARAF_1437
GROUP_1524:	hypothetical protein	ARAF|ARAF_1441
GROUP_1525:	hypothetical protein	ARAF|ARAF_1442
GROUP_1526:	hypothetical protein	ARAF|ARAF_1444
GROUP_1527:	Hemolysin	ARAF|ARAF_1445
GROUP_1528:	Dipeptide transport system permease protein DppB	ARAF|ARAF_1446
GROUP_1529:	Dipeptide transport system permease protein DppB	ARAF|ARAF_1447
GROUP_1530:	hypothetical protein	ARAF|ARAF_1448
GROUP_1531:	hypothetical protein	ARAF|ARAF_1449
GROUP_1532:	Valine--pyruvate aminotransferase	ARAF|ARAF_1453
GROUP_1533:	Valine--pyruvate aminotransferase	ARAF|ARAF_1454
GROUP_1534:	hypothetical protein	ARAF|ARAF_1455
GROUP_1535:	hypothetical protein	ARAF|ARAF_1456
GROUP_1536:	hypothetical protein	ARAF|ARAF_1473
GROUP_1537:	hypothetical protein	ARAF|ARAF_1476
GROUP_1538:	hypothetical protein	ARAF|ARAF_1477
GROUP_1539:	hypothetical protein	ARAF|ARAF_1480
GROUP_1540:	tRNA modification GTPase MnmE	ARAF|ARAF_1481
GROUP_1541:	ATP synthase subunit beta	ARAF|ARAF_1494
GROUP_1542:	ATP synthase subunit beta	ARAF|ARAF_1495
GROUP_1543:	ATP synthase subunit delta	ARAF|ARAF_1498
GROUP_1544:	ATP synthase subunit c	ARAF|ARAF_1500
GROUP_1545:	hypothetical protein	ARAF|ARAF_1502
GROUP_1546:	tRNA uridine 5-carboxymethylaminomethyl modification enzyme MnmG	ARAF|ARAF_1504
GROUP_1547:	4-hydroxybenzoate octaprenyltransferase	ARAF|ARAF_1511
GROUP_1548:	hypothetical protein	ARAF|ARAF_1516
GROUP_1549:	hypothetical protein	ARAF|ARAF_1521
GROUP_1550:	hypothetical protein	ARAF|ARAF_1522
GROUP_1551:	hypothetical protein	ARAF|ARAF_1538
GROUP_1552:	Ribonuclease G	ARAF|ARAF_1541
GROUP_1553:	Ribonuclease	ARAF|ARAF_1543
GROUP_1554:	hypothetical protein	ARAF|ARAF_1544
GROUP_1555:	Metalloprotease PmbA	ARAF|ARAF_1545
GROUP_1556:	Periplasmic pH-dependent serine endoprotease DegQ	ARAF|ARAF_1561
GROUP_1557:	hypothetical protein	ARAF|ARAF_1569
GROUP_1558:	hypothetical protein	ARAF|ARAF_1570
GROUP_1559:	hypothetical protein	ARAF|ARAF_1577
GROUP_1560:	hypothetical protein	ARAF|ARAF_1583
GROUP_1561:	hypothetical protein	ARAF|ARAF_1585
GROUP_1562:	hypothetical protein	ARAF|ARAF_1586
GROUP_1563:	hypothetical protein	ARAF|ARAF_1589
GROUP_1564:	hypothetical protein	ARAF|ARAF_1590
GROUP_1565:	hypothetical protein	ARAF|ARAF_1591
GROUP_1566:	hypothetical protein	ARAF|ARAF_1593
GROUP_1567:	hypothetical protein	ARAF|ARAF_1594
GROUP_1568:	Ferrichrome receptor FcuA	ARAF|ARAF_1597
GROUP_1569:	hypothetical protein	ARAF|ARAF_1598
GROUP_1570:	Citrate lyase subunit beta-like protein	ARAF|ARAF_1601
GROUP_1571:	UDP-N-acetyl-2-amino-2-deoxy-D-glucuronate oxidase	ARAF|ARAF_1603
GROUP_1572:	UDP-N-acetyl-2-amino-2-deoxy-D-glucuronate oxidase	ARAF|ARAF_1604
GROUP_1573:	hypothetical protein	ARAF|ARAF_1607
GROUP_1574:	UDP-2-acetamido-2-deoxy-3-oxo-D-glucuronate aminotransferase	ARAF|ARAF_1608
GROUP_1575:	hypothetical protein	ARAF|ARAF_1609
GROUP_1576:	SPBc2 prophage-derived aminoglycoside N(3')-acetyltransferase-like protein YokD	ARAF|ARAF_1611
GROUP_1577:	hypothetical protein	ARAF|ARAF_1614
GROUP_1578:	hypothetical protein	ARAF|ARAF_1615
GROUP_1579:	hypothetical protein	ARAF|ARAF_1616
GROUP_1580:	hypothetical protein	ARAF|ARAF_1618
GROUP_1581:	hypothetical protein	ARAF|ARAF_1619
GROUP_1582:	hypothetical protein	ARAF|ARAF_1620
GROUP_1583:	hypothetical protein	ARAF|ARAF_1622
GROUP_1584:	hypothetical protein	ARAF|ARAF_1623
GROUP_1585:	60 kDa chaperonin	ARAF|ARAF_1630
GROUP_1586:	hypothetical protein	ARAF|ARAF_1634
GROUP_1587:	hypothetical protein	ARAF|ARAF_1635
GROUP_1588:	hypothetical protein	ARAF|ARAF_1639
GROUP_1589:	Putative monooxygenase MoxC	ARAF|ARAF_1641
GROUP_1590:	hypothetical protein	ARAF|ARAF_1642
GROUP_1591:	hypothetical protein	ARAF|ARAF_1646
GROUP_1592:	hypothetical protein	ARAF|ARAF_1649
GROUP_1593:	hypothetical protein	ARAF|ARAF_1652
GROUP_1594:	hypothetical protein	ARAF|ARAF_1653
GROUP_1595:	Guanine/hypoxanthine permease GhxP	ARAF|ARAF_1654
GROUP_1596:	DNA recombination protein RmuC	ARAF|ARAF_1657
GROUP_1597:	Guanosine-5'-triphosphate,3'-diphosphate pyrophosphatase	ARAF|ARAF_1885
GROUP_1598:	Protein CyaY	ARAF|ARAF_1908
GROUP_1599:	Lysophospholipase L2	ARAF|ARAF_1914
GROUP_1600:	DNA mismatch repair protein MutL	ARAF|ARAF_1921
GROUP_1601:	GTPase HflX	ARAF|ARAF_1925
GROUP_1602:	hypothetical protein	ARAF|ARAF_1946
GROUP_1603:	hypothetical protein	ARAF|ARAF_1967
GROUP_1604:	hypothetical protein	ARAF|ARAF_1972
GROUP_1605:	Cytosol aminopeptidase	ARAF|ARAF_1976
GROUP_1606:	hypothetical protein	ARAF|ARAF_1983
GROUP_1607:	hypothetical protein	ARAF|ARAF_1985
GROUP_1608:	hypothetical protein	ARAF|ARAF_1986
GROUP_1609:	hypothetical protein	ARAF|ARAF_1987
GROUP_1610:	hypothetical protein	ARAF|ARAF_1988
GROUP_1611:	hypothetical protein	ARAF|ARAF_1989
GROUP_1612:	hypothetical protein	ARAF|ARAF_1990
GROUP_1613:	Type I restriction enzyme EcoR124II R protein	ARAF|ARAF_1991
GROUP_1614:	Type-1 restriction enzyme R protein	ARAF|ARAF_1992
GROUP_1615:	hypothetical protein	ARAF|ARAF_1993
GROUP_1616:	(R)-stereoselective amidase	ARAF|ARAF_1994
GROUP_1617:	hypothetical protein	ARAF|ARAF_1995
GROUP_1618:	hypothetical protein	ARAF|ARAF_1996
GROUP_1619:	hypothetical protein	ARAF|ARAF_1997
GROUP_1620:	hypothetical protein	ARAF|ARAF_1998
GROUP_1621:	Molybdenum cofactor cytidylyltransferase	ARAF|ARAF_1999
GROUP_1622:	Molybdenum cofactor cytidylyltransferase	ARAF|ARAF_2000
GROUP_1623:	hypothetical protein	ARAF|ARAF_2001
GROUP_1624:	hypothetical protein	ARAF|ARAF_2002
GROUP_1625:	hypothetical protein	ARAF|ARAF_2003
GROUP_1626:	hypothetical protein	ARAF|ARAF_2004
GROUP_1627:	D-phenylhydantoinase	ARAF|ARAF_2005
GROUP_1628:	D-phenylhydantoinase	ARAF|ARAF_2006
GROUP_1629:	hypothetical protein	ARAF|ARAF_2007
GROUP_1630:	Acetylornithine deacetylase	ARAF|ARAF_2008
GROUP_1631:	hypothetical protein	ARAF|ARAF_2009
GROUP_1632:	Diaminopropionate ammonia-lyase	ARAF|ARAF_2010
GROUP_1633:	Diaminopropionate ammonia-lyase	ARAF|ARAF_2011
GROUP_1634:	Diaminopropionate ammonia-lyase	ARAF|ARAF_2012
GROUP_1635:	Ornithine carbamoyltransferase, catabolic	ARAF|ARAF_2013
GROUP_1636:	Ornithine carbamoyltransferase	ARAF|ARAF_2014
GROUP_1637:	hypothetical protein	ARAF|ARAF_2015
GROUP_1638:	Carbon monoxide dehydrogenase medium chain	ARAF|ARAF_2018
GROUP_1639:	Methionine-binding lipoprotein MetQ	ARAF|ARAF_2021
GROUP_1640:	hypothetical protein	ARAF|ARAF_2022
GROUP_1641:	hypothetical protein	ARAF|ARAF_2023
GROUP_1642:	hypothetical protein	ARAF|ARAF_2024
GROUP_1643:	hypothetical protein	ARAF|ARAF_2025
GROUP_1644:	hypothetical protein	ARAF|ARAF_2033
GROUP_1645:	hypothetical protein	ARAF|ARAF_2034
GROUP_1646:	hypothetical protein	ARAF|ARAF_2035
GROUP_1647:	hypothetical protein	ARAF|ARAF_2036
GROUP_1648:	hypothetical protein	ARAF|ARAF_2038
GROUP_1649:	hypothetical protein	ARAF|ARAF_2041
GROUP_1650:	hypothetical protein	ARAF|ARAF_2044
GROUP_1651:	hypothetical protein	ARAF|ARAF_2045
GROUP_1652:	hypothetical protein	ARAF|ARAF_2046
GROUP_1653:	hypothetical protein	ARAF|ARAF_2049
GROUP_1654:	hypothetical protein	ARAF|ARAF_2050
GROUP_1655:	hypothetical protein	ARAF|ARAF_2054
GROUP_1656:	hypothetical protein	ARAF|ARAF_2055
GROUP_1657:	hypothetical protein	ARAF|ARAF_2066
GROUP_1658:	putative ATP synthase YscN	ARAF|ARAF_2067
GROUP_1659:	hypothetical protein	ARAF|ARAF_2070
GROUP_1660:	hypothetical protein	ARAF|ARAF_2072
GROUP_1661:	hypothetical protein	ARAF|ARAF_2073
GROUP_1662:	hypothetical protein	ARAF|ARAF_2089
GROUP_1663:	ADP-ribose pyrophosphatase	ARAF|ARAF_2092
GROUP_1664:	Chaperone SurA	ARAF|ARAF_2102
GROUP_1665:	hypothetical protein	ARAF|ARAF_2113
GROUP_1666:	Uridylate kinase	ARAF|ARAF_2124
GROUP_1667:	Outer membrane protein assembly factor BamA	ARAF|ARAF_2131
GROUP_1668:	putative tRNA (adenine(37)-N6)-methyltransferase	ARAF|ARAF_2141
GROUP_1669:	D-glycero-beta-D-manno-heptose-1,7-bisphosphate 7-phosphatase	ARAF|ARAF_2145
GROUP_1670:	Cytochrome b561	ARAF|ARAF_2308
GROUP_1671:	hypothetical protein	ARAF|ARAF_2310
GROUP_1672:	Ferrichrome receptor FcuA	ARAF|ARAF_2311
GROUP_1673:	hypothetical protein	ARAF|ARAF_2314
GROUP_1674:	hypothetical protein	ARAF|ARAF_2317
GROUP_1675:	hypothetical protein	ARAF|ARAF_2318
GROUP_1676:	hypothetical protein	ARAF|ARAF_2320
GROUP_1677:	hypothetical protein	ARAF|ARAF_2326
GROUP_1678:	hypothetical protein	ARAF|ARAF_2329
GROUP_1679:	hypothetical protein	ARAF|ARAF_2336
GROUP_1680:	hypothetical protein	ARAF|ARAF_2340
GROUP_1681:	hypothetical protein	ARAF|ARAF_2342
GROUP_1682:	Inner membrane protein YbbJ	ARAF|ARAF_2360
GROUP_1683:	Mannosylglucosyl-3-phosphoglycerate phosphatase	ARAF|ARAF_2363
GROUP_1684:	Ferrochelatase	ARAF|ARAF_2365
GROUP_1685:	hypothetical protein	ARAF|ARAF_2372
GROUP_1686:	hypothetical protein	ARAF|ARAF_2390
GROUP_1687:	Phosphate regulon sensor protein PhoR	ARAF|ARAF_2405
GROUP_1688:	Phosphate regulon transcriptional regulatory protein PhoB	ARAF|ARAF_2407
GROUP_1689:	hypothetical protein	ARAF|ARAF_2420
GROUP_1690:	Molybdopterin adenylyltransferase	ARAF|ARAF_2421
GROUP_1691:	hypothetical protein	ARAF|ARAF_2424
GROUP_1692:	Phosphopentomutase	ARAF|ARAF_2430
GROUP_1693:	Deoxyribose-phosphate aldolase	ARAF|ARAF_2431
GROUP_1694:	hypothetical protein	ARAF|ARAF_2434
GROUP_1695:	Ribosomal RNA small subunit methyltransferase C	ARAF|ARAF_2436
GROUP_1696:	hypothetical protein	ARAF|ARAF_2437
GROUP_1697:	hypothetical protein	ARAF|ARAF_2564
GROUP_1698:	hypothetical protein	ARAF|ARAF_2567
GROUP_1699:	Outer membrane pore protein E	ARAF|ARAF_2572
GROUP_1700:	hypothetical protein	ARAF|ARAF_2575
GROUP_1701:	hypothetical protein	ARAF|ARAF_2576
GROUP_1702:	hypothetical protein	ARAF|ARAF_2579
GROUP_1703:	Glutamyl-Q tRNA(Asp) synthetase	ARAF|ARAF_2585
GROUP_1704:	Glutamyl-Q tRNA(Asp) synthetase	ARAF|ARAF_2586
GROUP_1705:	hypothetical protein	ARAF|ARAF_2589
GROUP_1706:	23S rRNA (uracil(1939)-C(5))-methyltransferase RlmD	ARAF|ARAF_2593
GROUP_1707:	hypothetical protein	ARAF|ARAF_2606
GROUP_1708:	Serralysin	ARAF|ARAF_2608
GROUP_1709:	Serralysin	ARAF|ARAF_2609
GROUP_1710:	hypothetical protein	ARAF|ARAF_2612
GROUP_1711:	hypothetical protein	ARAF|ARAF_2614
GROUP_1712:	Malate-2H(+)/Na(+)-lactate antiporter	ARAF|ARAF_2615
GROUP_1713:	hypothetical protein	ARAF|ARAF_2616
GROUP_1714:	hypothetical protein	ARAF|ARAF_2618
GROUP_1715:	Chaperone protein SicA	ARAF|ARAF_2619
GROUP_1716:	hypothetical protein	ARAF|ARAF_2622
GROUP_1717:	hypothetical protein	ARAF|ARAF_2623
GROUP_1718:	hypothetical protein	ARAF|ARAF_2624
GROUP_1719:	hypothetical protein	ARAF|ARAF_2625
GROUP_1720:	hypothetical protein	ARAF|ARAF_2626
GROUP_1721:	hypothetical protein	ARAF|ARAF_2628
GROUP_1722:	hypothetical protein	ARAF|ARAF_2629
GROUP_1723:	hypothetical protein	ARAF|ARAF_2633
GROUP_1724:	hypothetical protein	ARAF|ARAF_2634
GROUP_1725:	hypothetical protein	ARAF|ARAF_2635
GROUP_1726:	hypothetical protein	ARAF|ARAF_2637
GROUP_1727:	hypothetical protein	ARAF|ARAF_2638
GROUP_1728:	hypothetical protein	ARAF|ARAF_2639
GROUP_1729:	hypothetical protein	ARAF|ARAF_2640
GROUP_1730:	hypothetical protein	ARAF|ARAF_2643
GROUP_1731:	Lysozyme RrrD	ARAF|ARAF_2644
GROUP_1732:	hypothetical protein	ARAF|ARAF_2645
GROUP_1733:	hypothetical protein	ARAF|ARAF_2646
GROUP_1734:	hypothetical protein	ARAF|ARAF_2648
GROUP_1735:	hypothetical protein	ARAF|ARAF_2652
GROUP_1736:	hypothetical protein	ARAF|ARAF_2653
GROUP_1737:	hypothetical protein	ARAF|ARAF_2655
GROUP_1738:	hypothetical protein	ARAF|ARAF_2662
GROUP_1739:	hypothetical protein	ARAF|ARAF_2669
GROUP_1740:	hypothetical protein	ARAF|ARAF_2675
GROUP_1741:	Gamma-glutamyl phosphate reductase	ARAF|ARAF_2678
GROUP_1742:	Lysophospholipid transporter LplT	ARAF|ARAF_2679
GROUP_1743:	P-protein	ARAF|ARAF_2691
GROUP_1744:	Acetyl-coenzyme A synthetase	ARAF|ARAF_2819
GROUP_1745:	hypothetical protein	ARAF|ARAF_2828
GROUP_1746:	hypothetical protein	ARAF|ARAF_2829
GROUP_1747:	Ferredoxin--NADP reductase	ARAF|ARAF_2831
GROUP_1748:	Universal stress protein B	ARAF|ARAF_2833
GROUP_1749:	Universal stress protein A	ARAF|ARAF_2834
GROUP_1750:	Type I secretion system membrane fusion protein PrsE	ARAF|ARAF_2835
GROUP_1751:	Type I secretion system membrane fusion protein PrsE	ARAF|ARAF_2836
GROUP_1752:	Type I secretion system membrane fusion protein PrsE	ARAF|ARAF_2838
GROUP_1753:	Type I secretion system ATP-binding protein PrsD	ARAF|ARAF_2839
GROUP_1754:	hypothetical protein	ARAF|ARAF_2840
GROUP_1755:	Linear gramicidin synthase subunit B	ARAF|ARAF_2845
GROUP_1756:	hypothetical protein	ARAF|ARAF_2847
GROUP_1757:	Linear gramicidin synthase subunit A	ARAF|ARAF_2848
GROUP_1758:	Linear gramicidin synthase subunit B	ARAF|ARAF_2849
GROUP_1759:	Linear gramicidin synthase subunit B	ARAF|ARAF_2850
GROUP_1760:	hypothetical protein	ARAF|ARAF_2853
GROUP_1761:	Plipastatin synthase subunit D	ARAF|ARAF_2855
GROUP_1762:	Linear gramicidin synthase subunit A	ARAF|ARAF_2856
GROUP_1763:	hypothetical protein	ARAF|ARAF_2857
GROUP_1764:	hypothetical protein	ARAF|ARAF_2858
GROUP_1765:	hypothetical protein	ARAF|ARAF_2872
GROUP_1766:	Rhomboid protease GlpG	ARAF|ARAF_2891
GROUP_1767:	Pimeloyl-[acyl-carrier protein] methyl ester esterase	ARAF|ARAF_2895
GROUP_1768:	Ferrous iron transport protein C	ARAF|ARAF_2896
GROUP_1769:	Ferrous iron transport protein B	ARAF|ARAF_2897
GROUP_1770:	Osmolarity sensor protein EnvZ	ARAF|ARAF_2901
GROUP_1771:	Phosphate-binding protein PstS	ARAF|ARAF_2902
GROUP_1772:	Phosphate transport system permease protein PstC	ARAF|ARAF_2905
GROUP_1773:	Oxygen-independent coproporphyrinogen-III oxidase	ARAF|ARAF_2907
GROUP_1774:	Soluble pyridine nucleotide transhydrogenase	ARAF|ARAF_2908
GROUP_1775:	hypothetical protein	ARAF|ARAF_2956
GROUP_1776:	hypothetical protein	ARAF|ARAF_2957
GROUP_1777:	hypothetical protein	ARAF|ARAF_2958
GROUP_1778:	hypothetical protein	ARAF|ARAF_2959
GROUP_1779:	hypothetical protein	ARAF|ARAF_2960
GROUP_1780:	hypothetical protein	ARAF|ARAF_2961
GROUP_1781:	hypothetical protein	ARAF|ARAF_2962
GROUP_1782:	Plasmid replication initiator protein TrfA	ARAF|ARAF_2964
GROUP_1783:	hypothetical protein	ARAF|ARAF_2965
GROUP_1784:	DNA-binding protein HU-beta	ARAF|ARAF_2966
GROUP_1785:	hypothetical protein	ARAF|ARAF_2968
GROUP_1786:	Lipoprotein YlpA	ARAF|ARAF_2969
GROUP_1787:	hypothetical protein	ARAF|ARAF_2970
GROUP_1788:	hypothetical protein	ARAF|ARAF_2973
GROUP_1789:	hypothetical protein	ARAF|ARAF_2974
GROUP_1790:	hypothetical protein	ARAF|ARAF_2975
GROUP_1791:	hypothetical protein	ARAF|ARAF_2976
GROUP_1792:	hypothetical protein	ARAF|ARAF_2977
GROUP_1793:	hypothetical protein	ARAF|ARAF_3005
GROUP_1794:	hypothetical protein	ARAF|ARAF_3008
GROUP_1795:	hypothetical protein	ARAF|ARAF_3009
GROUP_1796:	hypothetical protein	ARAF|ARAF_3010
GROUP_1797:	hypothetical protein	ARAF|ARAF_3012
GROUP_1798:	hypothetical protein	ARAF|ARAF_3013
GROUP_1799:	hypothetical protein	ARAF|ARAF_3014
GROUP_1800:	hypothetical protein	ARAF|ARAF_3016
GROUP_1801:	Sporulation initiation inhibitor protein Soj	ARAF|ARAF_3017
GROUP_1802:	hypothetical protein	ARAF|ARAF_3018
GROUP_1803:	hypothetical protein	ARAF|ARAF_3020
GROUP_1804:	hypothetical protein	ARAF|ARAF_3024
GROUP_1805:	Deoxyribodipyrimidine photo-lyase	ARAF|ARAF_3026
GROUP_1806:	hypothetical protein	ARAF|ARAF_3027
GROUP_1807:	hypothetical protein	ARAF|ARAF_3028
GROUP_1808:	hypothetical protein	ARAF|ARAF_3030
GROUP_1809:	Cold shock-like protein CspJ	ARAF|ARAF_3032
GROUP_1810:	hypothetical protein	ARAF|ARAF_3058
GROUP_1811:	hypothetical protein	ARAF|ARAF_3061
GROUP_1812:	hypothetical protein	ARAF|ARAF_3062
GROUP_1813:	hypothetical protein	ARAF|ARAF_3063
GROUP_1814:	hypothetical protein	ARAF|ARAF_3064
GROUP_1815:	hypothetical protein	ARAF|ARAF_3065
GROUP_1816:	hypothetical protein	ARAF|ARAF_3068
GROUP_1817:	hypothetical protein	ARAF|ARAF_3069
GROUP_1818:	hypothetical protein	ARAF|ARAF_3070
GROUP_1819:	Pyruvate dehydrogenase complex repressor	ARAF|ARAF_3082
GROUP_1820:	hypothetical protein	ARAF|ARAF_3090
GROUP_1821:	hypothetical protein	ARAF|ARAF_3091
GROUP_1822:	hypothetical protein	ARTV|ARTV_0003
GROUP_1823:	hypothetical protein	ARTV|ARTV_0006
GROUP_1824:	hypothetical protein	ARTV|ARTV_0007
GROUP_1825:	hypothetical protein	ARTV|ARTV_0008
GROUP_1826:	Esterase YbfF	ARTV|ARTV_0010
GROUP_1827:	Negative modulator of initiation of replication	ARTV|ARTV_0011
GROUP_1828:	hypothetical protein	ARTV|ARTV_0013
GROUP_1829:	Penicillin acylase 2	ARTV|ARTV_0017
GROUP_1830:	hypothetical protein	ARTV|ARTV_0018
GROUP_1831:	CRISPR-associated nuclease/helicase Cas3	ARTV|ARTV_0019
GROUP_1832:	CRISPR-associated endonuclease/helicase Cas3	ARTV|ARTV_0020
GROUP_1833:	hypothetical protein	ARTV|ARTV_0021
GROUP_1834:	hypothetical protein	ARTV|ARTV_0022
GROUP_1835:	hypothetical protein	ARTV|ARTV_0023
GROUP_1836:	hypothetical protein	ARTV|ARTV_0024
GROUP_1837:	hypothetical protein	ARTV|ARTV_0025
GROUP_1838:	hypothetical protein	ARTV|ARTV_0026
GROUP_1839:	hypothetical protein	ARTV|ARTV_0027
GROUP_1840:	hypothetical protein	ARTV|ARTV_0028
GROUP_1841:	CRISPR system Cascade subunit CasC	ARTV|ARTV_0029
GROUP_1842:	hypothetical protein	ARTV|ARTV_0030
GROUP_1843:	CRISPR-associated endonuclease Cas1	ARTV|ARTV_0031
GROUP_1844:	CRISPR-associated endonuclease Cas1	ARTV|ARTV_0032
GROUP_1845:	CRISPR-associated endoribonuclease Cas2	ARTV|ARTV_0033
GROUP_1846:	Potassium-transporting ATPase C chain	ARTV|ARTV_0036
GROUP_1847:	Succinate dehydrogenase flavoprotein subunit	ARTV|ARTV_0043
GROUP_1848:	2-oxoglutarate dehydrogenase E1 component	ARTV|ARTV_0045
GROUP_1849:	hypothetical protein	ARTV|ARTV_0056
GROUP_1850:	hypothetical protein	ARTV|ARTV_0062
GROUP_1851:	Universal stress protein F	ARTV|ARTV_0063
GROUP_1852:	hypothetical protein	ARTV|ARTV_0064
GROUP_1853:	hypothetical protein	ARTV|ARTV_0068
GROUP_1854:	hypothetical protein	ARTV|ARTV_0071
GROUP_1855:	3-ketoacyl-CoA thiolase	ARTV|ARTV_0072
GROUP_1856:	Chorismate synthase	ARTV|ARTV_0076
GROUP_1857:	hypothetical protein	ARTV|ARTV_0077
GROUP_1858:	tRNA 5-methylaminomethyl-2-thiouridine biosynthesis bifunctional protein MnmC	ARTV|ARTV_0079
GROUP_1859:	hypothetical protein	ARTV|ARTV_0081
GROUP_1860:	putative membrane protein	ARTV|ARTV_0085
GROUP_1861:	Photox toxin	ARTV|ARTV_0092
GROUP_1862:	hypothetical protein	ARTV|ARTV_0093
GROUP_1863:	hypothetical protein	ARTV|ARTV_0095
GROUP_1864:	hypothetical protein	ARTV|ARTV_0098
GROUP_1865:	hypothetical protein	ARTV|ARTV_0102
GROUP_1866:	Sugar phosphatase YfbT	ARTV|ARTV_0103
GROUP_1867:	hypothetical protein	ARTV|ARTV_0104
GROUP_1868:	hypothetical protein	ARTV|ARTV_0105
GROUP_1869:	5'-deoxynucleotidase YfbR	ARTV|ARTV_0106
GROUP_1870:	NADH-quinone oxidoreductase subunit M	ARTV|ARTV_0116
GROUP_1871:	Isochorismate synthase MenF	ARTV|ARTV_0118
GROUP_1872:	Isochorismate synthase MenF	ARTV|ARTV_0119
GROUP_1873:	1,4-dihydroxy-2-naphthoyl-CoA synthase	ARTV|ARTV_0121
GROUP_1874:	o-succinylbenzoate synthase	ARTV|ARTV_0122
GROUP_1875:	o-succinylbenzoate synthase	ARTV|ARTV_0123
GROUP_1876:	Tyrosine-specific transport protein	ARTV|ARTV_0125
GROUP_1877:	Ferredoxin-1	ARTV|ARTV_0126
GROUP_1878:	hypothetical protein	ARTV|ARTV_0134
GROUP_1879:	Nucleoid-associated protein YejK	ARTV|ARTV_0141
GROUP_1880:	hypothetical protein	ARTV|ARTV_0143
GROUP_1881:	UvrABC system protein B	ARTV|ARTV_0144
GROUP_1882:	Ribosomal small subunit pseudouridine synthase A	ARTV|ARTV_0145
GROUP_1883:	Elongation factor P-like protein	ARTV|ARTV_0149
GROUP_1884:	hypothetical protein	ARTV|ARTV_0151
GROUP_1885:	HTH-type transcriptional regulator CysL	ARTV|ARTV_0152
GROUP_1886:	Vitamin B12-binding protein	ARTV|ARTV_0154
GROUP_1887:	Hemin transport system permease protein HmuU	ARTV|ARTV_0155
GROUP_1888:	Iron(3+)-hydroxamate import ATP-binding protein FhuC	ARTV|ARTV_0156
GROUP_1889:	Low-affinity putrescine importer PlaP	ARTV|ARTV_0158
GROUP_1890:	hypothetical protein	ARTV|ARTV_0160
GROUP_1891:	hypothetical protein	ARTV|ARTV_0161
GROUP_1892:	Ribonuclease E	ARTV|ARTV_0162
GROUP_1893:	Maf-like protein YceF	ARTV|ARTV_0166
GROUP_1894:	hypothetical protein	ARTV|ARTV_0167
GROUP_1895:	Phosphate acyltransferase	ARTV|ARTV_0169
GROUP_1896:	Thiamine kinase	ARTV|ARTV_0181
GROUP_1897:	hypothetical protein	ARTV|ARTV_0183
GROUP_1898:	hypothetical protein	ARTV|ARTV_0184
GROUP_1899:	Peptidase T	ARTV|ARTV_0192
GROUP_1900:	50S ribosomal protein L16 arginine hydroxylase	ARTV|ARTV_0193
GROUP_1901:	50S ribosomal protein L16 arginine hydroxylase	ARTV|ARTV_0194
GROUP_1902:	Virulence transcriptional regulatory protein PhoP	ARTV|ARTV_0195
GROUP_1903:	Ribosomal large subunit pseudouridine synthase E	ARTV|ARTV_0200
GROUP_1904:	hypothetical protein	ARTV|ARTV_0203
GROUP_1905:	hypothetical protein	ARTV|ARTV_0206
GROUP_1906:	hypothetical protein	ARTV|ARTV_0210
GROUP_1907:	hypothetical protein	ARTV|ARTV_0211
GROUP_1908:	hypothetical protein	ARTV|ARTV_0220
GROUP_1909:	hypothetical protein	ARTV|ARTV_0222
GROUP_1910:	hypothetical protein	ARTV|ARTV_0223
GROUP_1911:	hypothetical protein	ARTV|ARTV_0224
GROUP_1912:	Tail fiber assembly protein from lambdoid prophage e14	ARTV|ARTV_0226
GROUP_1913:	hypothetical protein	ARTV|ARTV_0227
GROUP_1914:	hypothetical protein	ARTV|ARTV_0228
GROUP_1915:	hypothetical protein	ARTV|ARTV_0230
GROUP_1916:	DNA adenine methyltransferase YhdJ	ARTV|ARTV_0231
GROUP_1917:	hypothetical protein	ARTV|ARTV_0233
GROUP_1918:	hypothetical protein	ARTV|ARTV_0234
GROUP_1919:	hypothetical protein	ARTV|ARTV_0235
GROUP_1920:	hypothetical protein	ARTV|ARTV_0236
GROUP_1921:	hypothetical protein	ARTV|ARTV_0239
GROUP_1922:	hypothetical protein	ARTV|ARTV_0241
GROUP_1923:	hypothetical protein	ARTV|ARTV_0242
GROUP_1924:	hypothetical protein	ARTV|ARTV_0243
GROUP_1925:	hypothetical protein	ARTV|ARTV_0244
GROUP_1926:	hypothetical protein	ARTV|ARTV_0245
GROUP_1927:	hypothetical protein	ARTV|ARTV_0250
GROUP_1928:	hypothetical protein	ARTV|ARTV_0251
GROUP_1929:	hypothetical protein	ARTV|ARTV_0252
GROUP_1930:	hypothetical protein	ARTV|ARTV_0253
GROUP_1931:	hypothetical protein	ARTV|ARTV_0254
GROUP_1932:	Tyrosine recombinase XerD	ARTV|ARTV_0255
GROUP_1933:	hypothetical protein	ARTV|ARTV_0256
GROUP_1934:	hypothetical protein	ARTV|ARTV_0258
GROUP_1935:	hypothetical protein	ARTV|ARTV_0259
GROUP_1936:	Multidrug resistance protein MdtC	ARTV|ARTV_0264
GROUP_1937:	Multidrug resistance protein MdtC	ARTV|ARTV_0266
GROUP_1938:	Multidrug resistance protein MdtC	ARTV|ARTV_0267
GROUP_1939:	Multidrug resistance protein MdtB	ARTV|ARTV_0269
GROUP_1940:	Multidrug resistance protein MdtA	ARTV|ARTV_0270
GROUP_1941:	E3 ubiquitin-protein ligase SopA	ARTV|ARTV_0271
GROUP_1942:	Arsenate reductase	ARTV|ARTV_0276
GROUP_1943:	Outer membrane protein assembly factor BamC	ARTV|ARTV_0279
GROUP_1944:	Outer membrane protein assembly factor BamC	ARTV|ARTV_0280
GROUP_1945:	tRNA(Met) cytidine acetyltransferase TmcA	ARTV|ARTV_0284
GROUP_1946:	Inner membrane protein YbaN	ARTV|ARTV_0286
GROUP_1947:	Succinyl-diaminopimelate desuccinylase	ARTV|ARTV_0287
GROUP_1948:	Regulatory protein Spx	ARTV|ARTV_0288
GROUP_1949:	NADP-dependent malic enzyme	ARTV|ARTV_0289
GROUP_1950:	Protease 2	ARTV|ARTV_0291
GROUP_1951:	hypothetical protein	ARTV|ARTV_0295
GROUP_1952:	hypothetical protein	ARTV|ARTV_0308
GROUP_1953:	Lactoylglutathione lyase	ARTV|ARTV_0312
GROUP_1954:	Pyridoxamine kinase	ARTV|ARTV_0316
GROUP_1955:	hypothetical protein	ARTV|ARTV_0317
GROUP_1956:	Peptide transport system ATP-binding protein SapF	ARTV|ARTV_0319
GROUP_1957:	Peptide transport system permease protein SapC	ARTV|ARTV_0321
GROUP_1958:	Phage shock protein A	ARTV|ARTV_0325
GROUP_1959:	Phage shock protein C	ARTV|ARTV_0327
GROUP_1960:	hypothetical protein	ARTV|ARTV_0328
GROUP_1961:	hypothetical protein	ARTV|ARTV_0329
GROUP_1962:	hypothetical protein	ARTV|ARTV_0330
GROUP_1963:	hypothetical protein	ARTV|ARTV_0331
GROUP_1964:	Periplasmic murein peptide-binding protein	ARTV|ARTV_0333
GROUP_1965:	Zinc transport protein ZntB	ARTV|ARTV_0334
GROUP_1966:	Zinc transport protein ZntB	ARTV|ARTV_0335
GROUP_1967:	Outer membrane lipoprotein RcsF	ARTV|ARTV_0459
GROUP_1968:	Lipoprotein NlpE	ARTV|ARTV_0461
GROUP_1969:	hypothetical protein	ARTV|ARTV_0462
GROUP_1970:	tRNA pseudouridine synthase C	ARTV|ARTV_0483
GROUP_1971:	NADPH-dependent 7-cyano-7-deazaguanine reductase	ARTV|ARTV_0485
GROUP_1972:	LOG family protein YgdH	ARTV|ARTV_0486
GROUP_1973:	LOG family protein YgdH	ARTV|ARTV_0487
GROUP_1974:	Flap endonuclease Xni	ARTV|ARTV_0488
GROUP_1975:	tRNA threonylcarbamoyladenosine dehydratase	ARTV|ARTV_0490
GROUP_1976:	hypothetical protein	ARTV|ARTV_0494
GROUP_1977:	Protease 3	ARTV|ARTV_0497
GROUP_1978:	hypothetical protein	ARTV|ARTV_0499
GROUP_1979:	hypothetical protein	ARTV|ARTV_0500
GROUP_1980:	hypothetical protein	ARTV|ARTV_0501
GROUP_1981:	hypothetical protein	ARTV|ARTV_0502
GROUP_1982:	Thiamine-binding periplasmic protein	ARTV|ARTV_0507
GROUP_1983:	Sulfate transport system permease protein CysW	ARTV|ARTV_0508
GROUP_1984:	Thiamine import ATP-binding protein ThiQ	ARTV|ARTV_0509
GROUP_1985:	hypothetical protein	ARTV|ARTV_0510
GROUP_1986:	Cell division protein FtsP	ARTV|ARTV_0519
GROUP_1987:	hypothetical protein	ARTV|ARTV_0524
GROUP_1988:	Putative acid--amine ligase YgiC	ARTV|ARTV_0525
GROUP_1989:	hypothetical protein	ARTV|ARTV_0527
GROUP_1990:	hypothetical protein	ARTV|ARTV_0529
GROUP_1991:	hypothetical protein	ARTV|ARTV_0530
GROUP_1992:	Glutamate-ammonia-ligase adenylyltransferase	ARTV|ARTV_0535
GROUP_1993:	Secreted effector protein pipB2	ARTV|ARTV_0546
GROUP_1994:	hypothetical protein	ARTV|ARTV_0547
GROUP_1995:	hypothetical protein	ARTV|ARTV_0551
GROUP_1996:	hypothetical protein	ARTV|ARTV_0552
GROUP_1997:	hypothetical protein	ARTV|ARTV_0553
GROUP_1998:	hypothetical protein	ARTV|ARTV_0554
GROUP_1999:	Secretion system apparatus protein SsaV	ARTV|ARTV_0555
GROUP_2000:	Chaperone protein sicP	ARTV|ARTV_0557
GROUP_2001:	hypothetical protein	ARTV|ARTV_0559
GROUP_2002:	hypothetical protein	ARTV|ARTV_0560
GROUP_2003:	Yop proteins translocation lipoprotein J	ARTV|ARTV_0561
GROUP_2004:	hypothetical protein	ARTV|ARTV_0565
GROUP_2005:	hypothetical protein	ARTV|ARTV_0566
GROUP_2006:	hypothetical protein	ARTV|ARTV_0567
GROUP_2007:	hypothetical protein	ARTV|ARTV_0569
GROUP_2008:	Secreted effector protein SseB	ARTV|ARTV_0570
GROUP_2009:	Secreted effector protein SseB	ARTV|ARTV_0571
GROUP_2010:	hypothetical protein	ARTV|ARTV_0574
GROUP_2011:	Type III secretion system outer membrane protein SpiA	ARTV|ARTV_0575
GROUP_2012:	hypothetical protein	ARTV|ARTV_0576
GROUP_2013:	Oxygen regulatory protein NreC	ARTV|ARTV_0577
GROUP_2014:	Yop proteins translocation protein U	ARTV|ARTV_0578
GROUP_2015:	hypothetical protein	ARTV|ARTV_0579
GROUP_2016:	Flagellar biosynthetic protein FliP	ARTV|ARTV_0581
GROUP_2017:	hypothetical protein	ARTV|ARTV_0586
GROUP_2018:	hypothetical protein	ARTV|ARTV_0587
GROUP_2019:	hypothetical protein	ARTV|ARTV_0590
GROUP_2020:	hypothetical protein	ARTV|ARTV_0591
GROUP_2021:	hypothetical protein	ARTV|ARTV_0596
GROUP_2022:	hypothetical protein	ARTV|ARTV_0598
GROUP_2023:	hypothetical protein	ARTV|ARTV_0599
GROUP_2024:	hypothetical protein	ARTV|ARTV_0604
GROUP_2025:	hypothetical protein	ARTV|ARTV_0606
GROUP_2026:	hypothetical protein	ARTV|ARTV_0609
GROUP_2027:	hypothetical protein	ARTV|ARTV_0610
GROUP_2028:	hypothetical protein	ARTV|ARTV_0611
GROUP_2029:	hypothetical protein	ARTV|ARTV_0612
GROUP_2030:	hypothetical protein	ARTV|ARTV_0615
GROUP_2031:	hypothetical protein	ARTV|ARTV_0616
GROUP_2032:	Xanthine dehydrogenase molybdenum-binding subunit	ARTV|ARTV_0617
GROUP_2033:	hypothetical protein	ARTV|ARTV_0618
GROUP_2034:	Limonene hydroxylase	ARTV|ARTV_0621
GROUP_2035:	hypothetical protein	ARTV|ARTV_0622
GROUP_2036:	hypothetical protein	ARTV|ARTV_0623
GROUP_2037:	hypothetical protein	ARTV|ARTV_0624
GROUP_2038:	hypothetical protein	ARTV|ARTV_0625
GROUP_2039:	hypothetical protein	ARTV|ARTV_0626
GROUP_2040:	hypothetical protein	ARTV|ARTV_0629
GROUP_2041:	hypothetical protein	ARTV|ARTV_0630
GROUP_2042:	hypothetical protein	ARTV|ARTV_0631
GROUP_2043:	hypothetical protein	ARTV|ARTV_0632
GROUP_2044:	hypothetical protein	ARTV|ARTV_0633
GROUP_2045:	hypothetical protein	ARTV|ARTV_0634
GROUP_2046:	hypothetical protein	ARTV|ARTV_0635
GROUP_2047:	hypothetical protein	ARTV|ARTV_0636
GROUP_2048:	hypothetical protein	ARTV|ARTV_0637
GROUP_2049:	hypothetical protein	ARTV|ARTV_0638
GROUP_2050:	hypothetical protein	ARTV|ARTV_0639
GROUP_2051:	hypothetical protein	ARTV|ARTV_0641
GROUP_2052:	hypothetical protein	ARTV|ARTV_0642
GROUP_2053:	Gramicidin S synthase 2	ARTV|ARTV_0645
GROUP_2054:	Beta-lactamase	ARTV|ARTV_0646
GROUP_2055:	hypothetical protein	ARTV|ARTV_0647
GROUP_2056:	hypothetical protein	ARTV|ARTV_0648
GROUP_2057:	hypothetical protein	ARTV|ARTV_0649
GROUP_2058:	Outer membrane protein IcsA autotransporter	ARTV|ARTV_0650
GROUP_2059:	aidA-AIDA-I autotransporter	ARTV|ARTV_0652
GROUP_2060:	hypothetical protein	ARTV|ARTV_0653
GROUP_2061:	hypothetical protein	ARTV|ARTV_0655
GROUP_2062:	tRNA (cytidine(34)-2'-O)-methyltransferase	ARTV|ARTV_0659
GROUP_2063:	Murein hydrolase activator EnvC	ARTV|ARTV_0664
GROUP_2064:	hypothetical protein	ARTV|ARTV_0672
GROUP_2065:	General stress protein A	ARTV|ARTV_0673
GROUP_2066:	hypothetical protein	ARTV|ARTV_0680
GROUP_2067:	Tail fiber assembly protein from lambdoid prophage e14	ARTV|ARTV_0682
GROUP_2068:	hypothetical protein	ARTV|ARTV_0683
GROUP_2069:	hypothetical protein	ARTV|ARTV_0684
GROUP_2070:	hypothetical protein	ARTV|ARTV_0685
GROUP_2071:	hypothetical protein	ARTV|ARTV_0686
GROUP_2072:	hypothetical protein	ARTV|ARTV_0688
GROUP_2073:	hypothetical protein	ARTV|ARTV_0689
GROUP_2074:	hypothetical protein	ARTV|ARTV_0690
GROUP_2075:	hypothetical protein	ARTV|ARTV_0691
GROUP_2076:	hypothetical protein	ARTV|ARTV_0692
GROUP_2077:	hypothetical protein	ARTV|ARTV_0693
GROUP_2078:	hypothetical protein	ARTV|ARTV_0694
GROUP_2079:	hypothetical protein	ARTV|ARTV_0697
GROUP_2080:	hypothetical protein	ARTV|ARTV_0698
GROUP_2081:	hypothetical protein	ARTV|ARTV_0699
GROUP_2082:	DNA adenine methyltransferase YhdJ	ARTV|ARTV_0700
GROUP_2083:	hypothetical protein	ARTV|ARTV_0701
GROUP_2084:	DNA adenine methylase	ARTV|ARTV_0702
GROUP_2085:	hypothetical protein	ARTV|ARTV_0703
GROUP_2086:	hypothetical protein	ARTV|ARTV_0704
GROUP_2087:	hypothetical protein	ARTV|ARTV_0708
GROUP_2088:	hypothetical protein	ARTV|ARTV_0712
GROUP_2089:	hypothetical protein	ARTV|ARTV_0720
GROUP_2090:	Acyl-homoserine-lactone synthase	ARTV|ARTV_0722
GROUP_2091:	Aerobic glycerol-3-phosphate dehydrogenase	ARTV|ARTV_0724
GROUP_2092:	Glycerol-3-phosphate regulon repressor	ARTV|ARTV_0725
GROUP_2093:	Phosphate import ATP-binding protein PstB	ARTV|ARTV_0735
GROUP_2094:	Phosphate-specific transport system accessory protein PhoU	ARTV|ARTV_0736
GROUP_2095:	Phosphate-specific transport system accessory protein PhoU	ARTV|ARTV_0737
GROUP_2096:	Cystine-binding periplasmic protein	ARTV|ARTV_0738
GROUP_2097:	putative glutamine ABC transporter permease protein GlnM	ARTV|ARTV_0739
GROUP_2098:	Glutamine transport system permease protein GlnP	ARTV|ARTV_0740
GROUP_2099:	Adenine permease AdeP	ARTV|ARTV_0741
GROUP_2100:	Der GTPase-activating protein YihI	ARTV|ARTV_0742
GROUP_2101:	Nitrogen regulation protein NR(I)	ARTV|ARTV_0743
GROUP_2102:	Nitrogen regulation protein NR(II)	ARTV|ARTV_0744
GROUP_2103:	Glutamine synthetase	ARTV|ARTV_0745
GROUP_2104:	Hydrogen peroxide-inducible genes activator	ARTV|ARTV_0746
GROUP_2105:	Peptide methionine sulfoxide reductase MsrB	ARTV|ARTV_0836
GROUP_2106:	Peroxyureidoacrylate/ureidoacrylate amidohydrolase RutB	ARTV|ARTV_0838
GROUP_2107:	Putative NAD(P)H nitroreductase YdjA	ARTV|ARTV_0840
GROUP_2108:	Putative NAD(P)H nitroreductase YdjA	ARTV|ARTV_0841
GROUP_2109:	DNA topoisomerase 3	ARTV|ARTV_0842
GROUP_2110:	Formyltetrahydrofolate deformylase	ARTV|ARTV_0843
GROUP_2111:	Regulator of RpoS	ARTV|ARTV_0844
GROUP_2112:	putative acyl-CoA thioester hydrolase	ARTV|ARTV_0849
GROUP_2113:	Anthranilate synthase component 2	ARTV|ARTV_0853
GROUP_2114:	Threonylcarbamoyl-AMP synthase	ARTV|ARTV_0854
GROUP_2115:	putative protease SohB	ARTV|ARTV_0857
GROUP_2116:	HTH-type transcriptional regulator CysB	ARTV|ARTV_0859
GROUP_2117:	putative oxidoreductase YdgJ	ARTV|ARTV_0876
GROUP_2118:	hypothetical protein	ARTV|ARTV_0878
GROUP_2119:	hypothetical protein	ARTV|ARTV_0879
GROUP_2120:	DNA replication terminus site-binding protein	ARTV|ARTV_0881
GROUP_2121:	hypothetical protein	ARTV|ARTV_0882
GROUP_2122:	hypothetical protein	ARTV|ARTV_0884
GROUP_2123:	Putative malate transporter YflS	ARTV|ARTV_0885
GROUP_2124:	hypothetical protein	ARTV|ARTV_0886
GROUP_2125:	hypothetical protein	ARTV|ARTV_0887
GROUP_2126:	HTH-type transcriptional regulator DmlR	ARTV|ARTV_0888
GROUP_2127:	2,5-diketo-D-gluconic acid reductase B	ARTV|ARTV_0889
GROUP_2128:	hypothetical protein	ARTV|ARTV_0890
GROUP_2129:	hypothetical protein	ARTV|ARTV_0891
GROUP_2130:	Guanine deaminase	ARTV|ARTV_0892
GROUP_2131:	Ribonuclease Z	ARTV|ARTV_0893
GROUP_2132:	hypothetical protein	ARTV|ARTV_0894
GROUP_2133:	Fumarate and nitrate reduction regulatory protein	ARTV|ARTV_0896
GROUP_2134:	Universal stress protein E	ARTV|ARTV_0897
GROUP_2135:	NAD(P) transhydrogenase subunit beta	ARTV|ARTV_0898
GROUP_2136:	NAD(P) transhydrogenase subunit beta	ARTV|ARTV_0899
GROUP_2137:	hypothetical protein	ARTV|ARTV_0901
GROUP_2138:	D-lactate dehydrogenase	ARTV|ARTV_0902
GROUP_2139:	hypothetical protein	ARTV|ARTV_0906
GROUP_2140:	Septum site-determining protein MinC	ARTV|ARTV_0907
GROUP_2141:	Septum site-determining protein MinD	ARTV|ARTV_0908
GROUP_2142:	Cell division topological specificity factor	ARTV|ARTV_0909
GROUP_2143:	tRNA nuclease CdiA-2	ARTV|ARTV_0910
GROUP_2144:	hypothetical protein	ARTV|ARTV_0911
GROUP_2145:	HTH-type transcriptional regulator HexR	ARTV|ARTV_0916
GROUP_2146:	Attachment invasion locus protein	ARTV|ARTV_0922
GROUP_2147:	GlcNAc-binding protein A	ARTV|ARTV_0923
GROUP_2148:	Inner membrane protein YecN	ARTV|ARTV_0929
GROUP_2149:	putative HTH-type transcriptional regulator YahB	ARTV|ARTV_0934
GROUP_2150:	hypothetical protein	ARTV|ARTV_0940
GROUP_2151:	Putative ribosomal N-acetyltransferase YdaF	ARTV|ARTV_0941
GROUP_2152:	putative lipoprotein YceB	ARTV|ARTV_0942
GROUP_2153:	Chaperone protein YcdY	ARTV|ARTV_0943
GROUP_2154:	hypothetical protein	ARTV|ARTV_0946
GROUP_2155:	PhoH-like protein	ARTV|ARTV_0958
GROUP_2156:	Universal stress protein F	ARTV|ARTV_0961
GROUP_2157:	hypothetical protein	ARTV|ARTV_0963
GROUP_2158:	Free methionine-R-sulfoxide reductase	ARTV|ARTV_0966
GROUP_2159:	hypothetical protein	ARTV|ARTV_0967
GROUP_2160:	putative Nudix hydrolase NudL	ARTV|ARTV_0973
GROUP_2161:	Lipoate-protein ligase A	ARTV|ARTV_0980
GROUP_2162:	Murein DD-endopeptidase MepS/Murein LD-carboxypeptidase	ARTV|ARTV_0981
GROUP_2163:	putative ABC transporter ATP-binding protein	ARTV|ARTV_0997
GROUP_2164:	Manganese transport system membrane protein MntB	ARTV|ARTV_0998
GROUP_2165:	hypothetical protein	ARTV|ARTV_0999
GROUP_2166:	Isonitrile hydratase	ARTV|ARTV_1002
GROUP_2167:	hypothetical protein	ARTV|ARTV_1004
GROUP_2168:	hypothetical protein	ARTV|ARTV_1005
GROUP_2169:	hypothetical protein	ARTV|ARTV_1006
GROUP_2170:	hypothetical protein	ARTV|ARTV_1007
GROUP_2171:	hypothetical protein	ARTV|ARTV_1008
GROUP_2172:	hypothetical protein	ARTV|ARTV_1009
GROUP_2173:	hypothetical protein	ARTV|ARTV_1010
GROUP_2174:	hypothetical protein	ARTV|ARTV_1011
GROUP_2175:	hypothetical protein	ARTV|ARTV_1013
GROUP_2176:	hypothetical protein	ARTV|ARTV_1014
GROUP_2177:	hypothetical protein	ARTV|ARTV_1016
GROUP_2178:	hypothetical protein	ARTV|ARTV_1017
GROUP_2179:	hypothetical protein	ARTV|ARTV_1018
GROUP_2180:	hypothetical protein	ARTV|ARTV_1019
GROUP_2181:	hypothetical protein	ARTV|ARTV_1020
GROUP_2182:	hypothetical protein	ARTV|ARTV_1021
GROUP_2183:	hypothetical protein	ARTV|ARTV_1022
GROUP_2184:	hypothetical protein	ARTV|ARTV_1023
GROUP_2185:	hypothetical protein	ARTV|ARTV_1024
GROUP_2186:	hypothetical protein	ARTV|ARTV_1025
GROUP_2187:	hypothetical protein	ARTV|ARTV_1026
GROUP_2188:	hypothetical protein	ARTV|ARTV_1031
GROUP_2189:	hypothetical protein	ARTV|ARTV_1032
GROUP_2190:	hypothetical protein	ARTV|ARTV_1033
GROUP_2191:	hypothetical protein	ARTV|ARTV_1034
GROUP_2192:	L-glyceraldehyde 3-phosphate reductase	ARTV|ARTV_1036
GROUP_2193:	Inner membrane protein YohK	ARTV|ARTV_1042
GROUP_2194:	hypothetical protein	ARTV|ARTV_1048
GROUP_2195:	3-ketoacyl-CoA thiolase	ARTV|ARTV_1160
GROUP_2196:	Transcription antitermination protein RfaH	ARTV|ARTV_1164
GROUP_2197:	hypothetical protein	ARTV|ARTV_1169
GROUP_2198:	Inner membrane protein YabI	ARTV|ARTV_1172
GROUP_2199:	hypothetical protein	ARTV|ARTV_1174
GROUP_2200:	hypothetical protein	ARTV|ARTV_1176
GROUP_2201:	Undecaprenyl phosphate-alpha-4-amino-4-deoxy-L-arabinose arabinosyl transferase	ARTV|ARTV_1177
GROUP_2202:	hypothetical protein	ARTV|ARTV_1178
GROUP_2203:	Putative agmatine deiminase	ARTV|ARTV_1179
GROUP_2204:	HTH-type transcriptional repressor AcnR	ARTV|ARTV_1180
GROUP_2205:	hypothetical protein	ARTV|ARTV_1183
GROUP_2206:	Aromatic-amino-acid aminotransferase	ARTV|ARTV_1184
GROUP_2207:	hypothetical protein	ARTV|ARTV_1190
GROUP_2208:	hypothetical protein	ARTV|ARTV_1191
GROUP_2209:	hypothetical protein	ARTV|ARTV_1192
GROUP_2210:	Pyrimidine monooxygenase RutA	ARTV|ARTV_1193
GROUP_2211:	hypothetical protein	ARTV|ARTV_1194
GROUP_2212:	hypothetical protein	ARTV|ARTV_1195
GROUP_2213:	hypothetical protein	ARTV|ARTV_1196
GROUP_2214:	hypothetical protein	ARTV|ARTV_1198
GROUP_2215:	hypothetical protein	ARTV|ARTV_1199
GROUP_2216:	FMN-dependent NADH-azoreductase	ARTV|ARTV_1202
GROUP_2217:	Small heat shock protein IbpA	ARTV|ARTV_1203
GROUP_2218:	hypothetical protein	ARTV|ARTV_1205
GROUP_2219:	Quaternary ammonium compound-resistance protein SugE	ARTV|ARTV_1206
GROUP_2220:	hypothetical protein	ARTV|ARTV_1208
GROUP_2221:	hypothetical protein	ARTV|ARTV_1211
GROUP_2222:	Anaerobic C4-dicarboxylate transporter DcuA	ARTV|ARTV_1214
GROUP_2223:	Thiol:disulfide interchange protein DsbD	ARTV|ARTV_1215
GROUP_2224:	HTH-type transcriptional regulator YjdC	ARTV|ARTV_1217
GROUP_2225:	hypothetical protein	ARTV|ARTV_1220
GROUP_2226:	hypothetical protein	ARTV|ARTV_1221
GROUP_2227:	Spore coat protein SA	ARTV|ARTV_1223
GROUP_2228:	hypothetical protein	ARTV|ARTV_1224
GROUP_2229:	hypothetical protein	ARTV|ARTV_1225
GROUP_2230:	hypothetical protein	ARTV|ARTV_1230
GROUP_2231:	putative siderophore transport system permease protein YfhA	ARTV|ARTV_1235
GROUP_2232:	hypothetical protein	ARTV|ARTV_1243
GROUP_2233:	hypothetical protein	ARTV|ARTV_1245
GROUP_2234:	Inner membrane protein YqjA	ARTV|ARTV_1247
GROUP_2235:	hypothetical protein	ARTV|ARTV_1250
GROUP_2236:	Pirin-like protein YhaK	ARTV|ARTV_1252
GROUP_2237:	putative licABCH operon regulator	ARTV|ARTV_1253
GROUP_2238:	Mannitol-specific phosphotransferase enzyme IIA component	ARTV|ARTV_1254
GROUP_2239:	hypothetical protein	ARTV|ARTV_1256
GROUP_2240:	Penicillin-binding protein activator LpoA	ARTV|ARTV_1260
GROUP_2241:	hypothetical protein	ARTV|ARTV_1264
GROUP_2242:	Aerobic respiration control sensor protein ArcB	ARTV|ARTV_1268
GROUP_2243:	Cell division protein ZapE	ARTV|ARTV_1273
GROUP_2244:	Cell division protein ZapE	ARTV|ARTV_1274
GROUP_2245:	hypothetical protein	ARTV|ARTV_1275
GROUP_2246:	Lipopolysaccharide export system protein LptA	ARTV|ARTV_1287
GROUP_2247:	RNA polymerase sigma-54 factor	ARTV|ARTV_1289
GROUP_2248:	RNA polymerase sigma-54 factor	ARTV|ARTV_1290
GROUP_2249:	Barstar	ARTV|ARTV_1295
GROUP_2250:	Sodium/pantothenate symporter	ARTV|ARTV_1304
GROUP_2251:	Ribosomal protein L11 methyltransferase	ARTV|ARTV_1305
GROUP_2252:	hypothetical protein	ARTV|ARTV_1306
GROUP_2253:	hypothetical protein	ARTV|ARTV_1312
GROUP_2254:	Inner membrane protein YhhQ	ARTV|ARTV_1314
GROUP_2255:	Fumarate reductase flavoprotein subunit	ARTV|ARTV_1316
GROUP_2256:	Fumarate reductase flavoprotein subunit	ARTV|ARTV_1317
GROUP_2257:	hypothetical protein	ARTV|ARTV_1319
GROUP_2258:	Putative cryptic C4-dicarboxylate transporter DcuD	ARTV|ARTV_1320
GROUP_2259:	Putative cryptic C4-dicarboxylate transporter DcuD	ARTV|ARTV_1321
GROUP_2260:	hypothetical protein	ARTV|ARTV_1323
GROUP_2261:	Diacylglycerol kinase	ARTV|ARTV_1326
GROUP_2262:	putative multidrug resistance protein EmrK	ARTV|ARTV_1415
GROUP_2263:	Cyclic pyranopterin monophosphate synthase accessory protein	ARTV|ARTV_1418
GROUP_2264:	Cyclic pyranopterin monophosphate synthase	ARTV|ARTV_1419
GROUP_2265:	Cyclic pyranopterin monophosphate synthase	ARTV|ARTV_1420
GROUP_2266:	Putative gluconeogenesis factor	ARTV|ARTV_1422
GROUP_2267:	Pyridoxal phosphate phosphatase YbhA	ARTV|ARTV_1427
GROUP_2268:	Molybdenum transport system permease protein ModB	ARTV|ARTV_1428
GROUP_2269:	Molybdenum transport system permease protein ModB	ARTV|ARTV_1429
GROUP_2270:	hypothetical protein	ARTV|ARTV_1430
GROUP_2271:	Sodium/proline symporter	ARTV|ARTV_1431
GROUP_2272:	Sodium/proline symporter	ARTV|ARTV_1432
GROUP_2273:	Flagellin	ARTV|ARTV_1434
GROUP_2274:	Flagellar hook-basal body complex protein FliE	ARTV|ARTV_1436
GROUP_2275:	Flagellar motor switch protein FliG	ARTV|ARTV_1437
GROUP_2276:	Flagellar motor switch protein FliG	ARTV|ARTV_1438
GROUP_2277:	Flagellar assembly protein FliH	ARTV|ARTV_1439
GROUP_2278:	hypothetical protein	ARTV|ARTV_1440
GROUP_2279:	Flagellar hook-length control protein	ARTV|ARTV_1441
GROUP_2280:	Flagellar motor switch protein FliM	ARTV|ARTV_1443
GROUP_2281:	Flagellar motor switch protein FliM	ARTV|ARTV_1444
GROUP_2282:	Flagellar biosynthetic protein FliP	ARTV|ARTV_1446
GROUP_2283:	Cyclohexadienyl dehydratase	ARTV|ARTV_1448
GROUP_2284:	hypothetical protein	ARTV|ARTV_1450
GROUP_2285:	Flagellar basal-body rod protein FlgF	ARTV|ARTV_1453
GROUP_2286:	Flagellar basal body rod protein FlgB	ARTV|ARTV_1456
GROUP_2287:	Flagellar biosynthetic protein FlhB	ARTV|ARTV_1457
GROUP_2288:	hypothetical protein	ARTV|ARTV_1458
GROUP_2289:	Motility protein B	ARTV|ARTV_1459
[truncated: 499 more rows]

## Sheet: Core_genome
GROUP_0001:	Small heat shock protein IbpB	ARAF|ARAF_2967	ARAF|ARAF_3004	ARAF|ARAF_3033	ARAF|ARAF_3023	ARAD|ARAD_0148	ARTV|ARTV_3087
GROUP_0046:	Lon protease	ARAD|ARAD_0004	ARAF|ARAF_2379	ARTV|ARTV_2276
GROUP_0047:	ATP-dependent Clp protease ATP-binding subunit ClpX	ARAD|ARAD_0005	ARAF|ARAF_2380	ARTV|ARTV_2277
GROUP_0048:	ATP-dependent Clp protease proteolytic subunit	ARAD|ARAD_0006	ARAF|ARAF_2381	ARTV|ARTV_2278
GROUP_0049:	Cytochrome bo(3) ubiquinol oxidase subunit 2	ARAD|ARAD_0009	ARAF|ARAF_2384	ARTV|ARTV_2284
GROUP_0050:	Cytochrome bo(3) ubiquinol oxidase subunit 1	ARAD|ARAD_0010	ARAF|ARAF_2385	ARTV|ARTV_2286
GROUP_0051:	Cytochrome bo(3) ubiquinol oxidase subunit 3	ARAD|ARAD_0011	ARAF|ARAF_2386	ARTV|ARTV_2287
GROUP_0052:	Cytochrome bo(3) ubiquinol oxidase subunit 4	ARAD|ARAD_0012	ARAF|ARAF_2387	ARTV|ARTV_2288
GROUP_0053:	Protoheme IX farnesyltransferase	ARAD|ARAD_0013	ARAF|ARAF_2388	ARTV|ARTV_2289
GROUP_0054:	tRNA sulfurtransferase	ARAD|ARAD_0015	ARAF|ARAF_2391	ARTV|ARTV_2293
GROUP_0055:	Exodeoxyribonuclease 7 small subunit	ARAD|ARAD_0016	ARAF|ARAF_2392	ARTV|ARTV_2294
GROUP_0056:	1-deoxy-D-xylulose-5-phosphate synthase	ARAD|ARAD_0018	ARAF|ARAF_2394	ARTV|ARTV_2296
GROUP_0057:	Phosphatidylglycerophosphatase A	ARAD|ARAD_0019	ARAF|ARAF_2395	ARTV|ARTV_2297
GROUP_0058:	N utilization substance protein B	ARAD|ARAD_0020	ARAF|ARAF_2397	ARTV|ARTV_2299
GROUP_0059:	6,7-dimethyl-8-ribityllumazine synthase	ARAD|ARAD_0021	ARAF|ARAF_2398	ARTV|ARTV_2300
GROUP_0060:	Riboflavin biosynthesis protein RibD	ARAD|ARAD_0022	ARAF|ARAF_2399	ARTV|ARTV_2301
GROUP_0061:	hypothetical protein	ARAD|ARAD_0023	ARAF|ARAF_2403	ARTV|ARTV_2305
GROUP_0062:	Lipoprotein signal peptidase	ARAD|ARAD_0027	ARAF|ARAF_2413	ARTV|ARTV_2320
GROUP_0063:	Isoleucine--tRNA ligase	ARAD|ARAD_0028	ARAF|ARAF_2414	ARTV|ARTV_2321
GROUP_0064:	30S ribosomal protein S20	ARAD|ARAD_0030	ARAF|ARAF_2416	ARTV|ARTV_2323
GROUP_0065:	Chaperone protein DnaJ	ARAD|ARAD_0032	ARAF|ARAF_2417	ARTV|ARTV_2327
GROUP_0066:	Chaperone protein DnaK	ARAD|ARAD_0034	ARAF|ARAF_2419	ARTV|ARTV_2329
GROUP_0067:	Fe/S biogenesis protein NfuA	ARAD|ARAD_0043	ARAF|ARAF_2894	ARTV|ARTV_0728
GROUP_0068:	ATP-dependent 6-phosphofructokinase isozyme 1	ARAD|ARAD_0045	ARAF|ARAF_2890	ARTV|ARTV_0723
GROUP_0069:	hypothetical protein	ARAD|ARAD_0046	ARAF|ARAF_2887	ARTV|ARTV_0718
GROUP_0070:	Ribonuclease PH	ARAD|ARAD_0047	ARAF|ARAF_2886	ARTV|ARTV_0717
GROUP_0071:	50S ribosomal protein L28	ARAD|ARAD_0048	ARAF|ARAF_2881	ARTV|ARTV_0711
GROUP_0072:	50S ribosomal protein L33	ARAD|ARAD_0049	ARAF|ARAF_2880	ARTV|ARTV_0710
GROUP_0073:	3,4-dihydroxy-2-butanone 4-phosphate synthase	ARAD|ARAD_0050	ARAF|ARAF_2087	ARTV|ARTV_0531
GROUP_0074:	DNA topoisomerase 4 subunit B	ARAD|ARAD_0051	ARAF|ARAF_2094	ARTV|ARTV_0521
GROUP_0075:	Bis(5'-nucleosyl)-tetraphosphatase, symmetrical	ARAD|ARAD_0054	ARAF|ARAF_2098	ARTV|ARTV_0517
GROUP_0076:	Protein ApaG	ARAD|ARAD_0055	ARAF|ARAF_2099	ARTV|ARTV_0516
GROUP_0077:	Ribosomal RNA small subunit methyltransferase A	ARAD|ARAD_0056	ARAF|ARAF_2100	ARTV|ARTV_0515
GROUP_0078:	4-hydroxythreonine-4-phosphate dehydrogenase	ARAD|ARAD_0057	ARAF|ARAF_2101	ARTV|ARTV_0514
GROUP_0079:	RNA pyrophosphohydrolase	ARAD|ARAD_0061	ARAF|ARAF_2107	ARTV|ARTV_0505
GROUP_0080:	Prolipoprotein diacylglyceryl transferase	ARAD|ARAD_0062	ARAF|ARAF_2108	ARTV|ARTV_0504
GROUP_0081:	RecBCD enzyme subunit RecC	ARAD|ARAD_0065	ARAF|ARAF_2110	ARTV|ARTV_0498
GROUP_0082:	RecBCD enzyme subunit RecB	ARAD|ARAD_0069	ARAF|ARAF_2111	ARTV|ARTV_0496
GROUP_0083:	Valine--tRNA ligase	ARAD|ARAD_0076	ARAF|ARAF_1974	ARTV|ARTV_2195
GROUP_0084:	ATP-dependent RNA helicase DeaD	ARAD|ARAD_0078	ARAF|ARAF_1966	ARTV|ARTV_2181
GROUP_0085:	Polyribonucleotide nucleotidyltransferase	ARAD|ARAD_0080	ARAF|ARAF_1964	ARTV|ARTV_2178
GROUP_0086:	30S ribosomal protein S15	ARAD|ARAD_0081	ARAF|ARAF_1962	ARTV|ARTV_2176
GROUP_0087:	tRNA pseudouridine synthase B	ARAD|ARAD_0083	ARAF|ARAF_1960	ARTV|ARTV_2174
GROUP_0088:	Ribosome-binding factor A	ARAD|ARAD_0084	ARAF|ARAF_1959	ARTV|ARTV_2173
GROUP_0089:	Transcription termination/antitermination protein NusA	ARAD|ARAD_0086	ARAF|ARAF_1957	ARTV|ARTV_2171
GROUP_0090:	Protein-export membrane protein SecG	ARAD|ARAD_0091	ARAF|ARAF_1952	ARTV|ARTV_2166
GROUP_0091:	Dihydropteroate synthase	ARAD|ARAD_0093	ARAF|ARAF_1950	ARTV|ARTV_2164
GROUP_0092:	ATP-dependent zinc metalloprotease FtsH	ARAD|ARAD_0094	ARAF|ARAF_1949	ARTV|ARTV_2163
GROUP_0093:	Transcription elongation factor GreA	ARAD|ARAD_0097	ARAF|ARAF_1947	ARTV|ARTV_2160
GROUP_0094:	GTPase Obg	ARAD|ARAD_0098	ARAF|ARAF_1945	ARTV|ARTV_2159
GROUP_0095:	50S ribosomal protein L27	ARAD|ARAD_0099	ARAF|ARAF_1944	ARTV|ARTV_2158
GROUP_0096:	50S ribosomal protein L21	ARAD|ARAD_0100	ARAF|ARAF_1943	ARTV|ARTV_2157
GROUP_0097:	Inorganic pyrophosphatase	ARAD|ARAD_0102	ARAF|ARAF_1940	ARTV|ARTV_2151
GROUP_0098:	Thiosulfate sulfurtransferase GlpE	ARAD|ARAD_0106	ARAF|ARAF_2867	ARTV|ARTV_0663
GROUP_0099:	Formamidopyrimidine-DNA glycosylase	ARAD|ARAD_0109	ARAF|ARAF_2875	ARTV|ARTV_0671
GROUP_0100:	Multifunctional CCA protein	ARAD|ARAD_0111	ARAF|ARAF_2081	ARTV|ARTV_0538
GROUP_0101:	Dihydroneopterin aldolase	ARAD|ARAD_0112	ARAF|ARAF_2080	ARTV|ARTV_0539
GROUP_0102:	tRNA N6-adenosine threonylcarbamoyltransferase	ARAD|ARAD_0113	ARAF|ARAF_2078	ARTV|ARTV_0541
GROUP_0103:	30S ribosomal protein S21	ARAD|ARAD_0114	ARAF|ARAF_2077	ARTV|ARTV_0542
GROUP_0104:	DNA primase	ARAD|ARAD_0115	ARAF|ARAF_2076	ARTV|ARTV_0543
GROUP_0105:	RNA polymerase sigma factor RpoD	ARAD|ARAD_0116	ARAF|ARAF_2075	ARTV|ARTV_0544
GROUP_0106:	Methionine--tRNA ligase	ARAD|ARAD_0120	ARAF|ARAF_0196	ARTV|ARTV_1041
GROUP_0107:	Hemolysin C	ARAD|ARAD_0121	ARAF|ARAF_0201	ARTV|ARTV_1039
GROUP_0108:	6-phosphogluconate dehydrogenase, decarboxylating	ARAD|ARAD_0122	ARAF|ARAF_0202	ARTV|ARTV_1038
GROUP_0109:	Proline--tRNA ligase	ARAD|ARAD_0126	ARAF|ARAF_2140	ARTV|ARTV_0460
GROUP_0110:	tRNA(Ile)-lysidine synthase	ARAD|ARAD_0127	ARAF|ARAF_2139	ARTV|ARTV_0463
GROUP_0111:	Acetyl-coenzyme A carboxylase carboxyl transferase subunit alpha	ARAD|ARAD_0128	ARAF|ARAF_2138	ARTV|ARTV_0464
GROUP_0112:	3-hydroxyacyl-[acyl-carrier-protein] dehydratase FabZ	ARAD|ARAD_0133	ARAF|ARAF_2134	ARTV|ARTV_0469
GROUP_0113:	Phosphatidate cytidylyltransferase	ARAD|ARAD_0138	ARAF|ARAF_2129	ARTV|ARTV_0473
GROUP_0114:	Ditrans,polycis-undecaprenyl-diphosphate synthase ((2E,6E)-farnesyl-diphosphate specific)	ARAD|ARAD_0139	ARAF|ARAF_2128	ARTV|ARTV_0474
GROUP_0115:	Ribosome-recycling factor	ARAD|ARAD_0141	ARAF|ARAF_2126	ARTV|ARTV_0476
GROUP_0116:	Uridylate kinase	ARAD|ARAD_0142	ARAF|ARAF_2125	ARTV|ARTV_0477
GROUP_0117:	Elongation factor Ts	ARAD|ARAD_0143	ARAF|ARAF_2123	ARTV|ARTV_0478
GROUP_0118:	30S ribosomal protein S2	ARAD|ARAD_0144	ARAF|ARAF_2122	ARTV|ARTV_0479
GROUP_0119:	Methionine aminopeptidase	ARAD|ARAD_0145	ARAF|ARAF_2120	ARTV|ARTV_0481
GROUP_0120:	Primosomal protein N'	ARAD|ARAD_0149	ARAF|ARAF_1464	ARTV|ARTV_1731
GROUP_0121:	50S ribosomal protein L31	ARAD|ARAD_0150	ARAF|ARAF_1463	ARTV|ARTV_1730
GROUP_0122:	Leucine--tRNA ligase	ARAD|ARAD_0152	ARAF|ARAF_0022	ARTV|ARTV_2627
GROUP_0123:	DNA polymerase III subunit delta	ARAD|ARAD_0154	ARAF|ARAF_0020	ARTV|ARTV_2625
GROUP_0124:	50S ribosomal protein L25	ARAD|ARAD_0155	ARAF|ARAF_0562	ARTV|ARTV_0142
GROUP_0125:	Glutamine--tRNA ligase	ARAD|ARAD_0161	ARAF|ARAF_0032	ARTV|ARTV_2643
GROUP_0126:	Flavodoxin-1	ARAD|ARAD_0162	ARAF|ARAF_0035	ARTV|ARTV_2647
GROUP_0127:	CTP synthase	ARAD|ARAD_0164	ARAF|ARAF_2595	ARTV|ARTV_1959
GROUP_0128:	Enolase	ARAD|ARAD_0165	ARAF|ARAF_2596	ARTV|ARTV_1958
GROUP_0129:	hypothetical protein	ARAD|ARAD_0169	ARAF|ARAF_2598	ARTV|ARTV_1954
GROUP_0130:	Ribonuclease HI	ARAD|ARAD_0170	ARAF|ARAF_2599	ARTV|ARTV_1953
GROUP_0131:	DNA polymerase III subunit epsilon	ARAD|ARAD_0171	ARAF|ARAF_2600	ARTV|ARTV_1952
GROUP_0132:	Transketolase 1	ARAD|ARAD_0173	ARAF|ARAF_2602	ARTV|ARTV_1951
GROUP_0133:	Phosphoglycerate kinase	ARAD|ARAD_0175	ARAF|ARAF_2604	ARTV|ARTV_1948
GROUP_0134:	Fructose-bisphosphate aldolase class 2	ARAD|ARAD_0176	ARAF|ARAF_2605	ARTV|ARTV_1947
GROUP_0135:	C4-dicarboxylate transport protein	ARAD|ARAD_0177	ARAF|ARAF_2611	ARTV|ARTV_1943
GROUP_0136:	Multidrug resistance protein NorM	ARAD|ARAD_0180	ARAF|ARAF_2578	ARTV|ARTV_1976
GROUP_0137:	Lipoyl synthase	ARAD|ARAD_0187	ARAF|ARAF_0011	ARTV|ARTV_2617
GROUP_0138:	Octanoyltransferase	ARAD|ARAD_0188	ARAF|ARAF_0012	ARTV|ARTV_2618
GROUP_0139:	Glycine--tRNA ligase alpha subunit	ARAD|ARAD_0196	ARAF|ARAF_1452	ARTV|ARTV_1716
GROUP_0140:	Glycine--tRNA ligase beta subunit	ARAD|ARAD_0197	ARAF|ARAF_1451	ARTV|ARTV_1715
GROUP_0141:	Aminodeoxychorismate synthase component 2	ARAD|ARAD_0200	ARAF|ARAF_1431	ARTV|ARTV_1692
GROUP_0142:	putative GTP-binding protein EngB	ARAD|ARAD_0202	ARAF|ARAF_1433	ARTV|ARTV_1695
GROUP_0143:	DNA polymerase I	ARAD|ARAD_0203	ARAF|ARAF_1434	ARTV|ARTV_1697
GROUP_0144:	Elongation factor P	ARAD|ARAD_0204	ARAF|ARAF_1633	ARTV|ARTV_1207
GROUP_0145:	60 kDa chaperonin	ARAD|ARAD_0206	ARAF|ARAF_1631	ARTV|ARTV_1209
GROUP_0146:	10 kDa chaperonin	ARAD|ARAD_0207	ARAF|ARAF_1629	ARTV|ARTV_1210
GROUP_0147:	hypothetical protein	ARAD|ARAD_0208	ARAF|ARAF_1628	ARTV|ARTV_1212
GROUP_0148:	Threonine--tRNA ligase	ARAD|ARAD_0212	ARAF|ARAF_0214	ARTV|ARTV_0995
GROUP_0149:	50S ribosomal protein L35	ARAD|ARAD_0214	ARAF|ARAF_0215	ARTV|ARTV_0994
GROUP_0150:	50S ribosomal protein L20	ARAD|ARAD_0215	ARAF|ARAF_0216	ARTV|ARTV_0993
GROUP_0151:	Phenylalanine--tRNA ligase alpha subunit	ARAD|ARAD_0216	ARAF|ARAF_0218	ARTV|ARTV_0991
GROUP_0152:	Phenylalanine--tRNA ligase beta subunit	ARAD|ARAD_0217	ARAF|ARAF_0219	ARTV|ARTV_0990
GROUP_0153:	Integration host factor subunit alpha	ARAD|ARAD_0218	ARAF|ARAF_0220	ARTV|ARTV_0989
GROUP_0154:	Regulatory protein SoxS	ARAD|ARAD_0221	ARAF|ARAF_0228	ARTV|ARTV_0979
GROUP_0155:	Mannose permease IID component	ARAD|ARAD_0222	ARAF|ARAF_0232	ARTV|ARTV_0977
GROUP_0156:	Mannose permease IIC component	ARAD|ARAD_0223	ARAF|ARAF_0233	ARTV|ARTV_0976
GROUP_0157:	PTS system mannose-specific EIIAB component	ARAD|ARAD_0224	ARAF|ARAF_0234	ARTV|ARTV_0975
GROUP_0158:	RNA chaperone ProQ	ARAD|ARAD_0227	ARAF|ARAF_0241	ARTV|ARTV_0965
GROUP_0159:	Ribosome-binding ATPase YchF	ARAD|ARAD_0230	ARAF|ARAF_0249	ARTV|ARTV_0956
GROUP_0160:	Ribose-phosphate pyrophosphokinase	ARAD|ARAD_0232	ARAF|ARAF_0252	ARTV|ARTV_0953
GROUP_0161:	Peptide chain release factor 1	ARAD|ARAD_0236	ARAF|ARAF_0256	ARTV|ARTV_0949
GROUP_0162:	Release factor glutamine methyltransferase	ARAD|ARAD_0237	ARAF|ARAF_0257	ARTV|ARTV_0948
GROUP_0163:	Riboflavin synthase	ARAD|ARAD_0247	ARAF|ARAF_0265	ARTV|ARTV_0935
GROUP_0164:	Arginine--tRNA ligase	ARAD|ARAD_0250	ARAF|ARAF_0267	ARTV|ARTV_0933
GROUP_0165:	Aspartate--tRNA ligase	ARAD|ARAD_0251	ARAF|ARAF_0271	ARTV|ARTV_0928
GROUP_0166:	Holliday junction ATP-dependent DNA helicase RuvA	ARAD|ARAD_0254	ARAF|ARAF_0275	ARTV|ARTV_0925
GROUP_0167:	Glucose-6-phosphate 1-dehydrogenase	ARAD|ARAD_0259	ARAF|ARAF_0281	ARTV|ARTV_0915
GROUP_0168:	tRNA threonylcarbamoyladenosine biosynthesis protein TsaB	ARAD|ARAD_0260	ARAF|ARAF_0285	ARTV|ARTV_0912
GROUP_0169:	Tyrosine--tRNA ligase	ARAD|ARAD_0262	ARAF|ARAF_0360	ARTV|ARTV_0315
GROUP_0170:	Pyridoxine/pyridoxamine 5'-phosphate oxidase	ARAD|ARAD_0263	ARAF|ARAF_0361	ARTV|ARTV_0314
GROUP_0171:	Superoxide dismutase [Fe]	ARAD|ARAD_0267	ARAF|ARAF_0365	ARTV|ARTV_0309
GROUP_0172:	Cysteine desulfurase	ARAD|ARAD_0269	ARAF|ARAF_0369	ARTV|ARTV_0303
GROUP_0173:	Iron-binding protein IscA	ARAD|ARAD_0273	ARAF|ARAF_0370	ARTV|ARTV_0299
GROUP_0174:	Cold shock-like protein CspC	ARAD|ARAD_0278	ARAF|ARAF_0165	ARTV|ARTV_1465
GROUP_0175:	Sulfurtransferase TusE	ARAD|ARAD_0282	ARAF|ARAF_0156	ARTV|ARTV_1483
GROUP_0176:	Heat shock protein HspQ	ARAD|ARAD_0283	ARAF|ARAF_0155	ARTV|ARTV_1485
GROUP_0177:	Lon protease	ARAD|ARAD_0285	ARAF|ARAF_0150	ARTV|ARTV_1494
GROUP_0178:	3-hydroxydecanoyl-[acyl-carrier-protein] dehydratase	ARAD|ARAD_0286	ARAF|ARAF_0149	ARTV|ARTV_1495
GROUP_0179:	Asparagine--tRNA ligase	ARAD|ARAD_0288	ARAF|ARAF_0143	ARTV|ARTV_1505
GROUP_0180:	2-amino-4-hydroxy-6- hydroxymethyldihydropteridine pyrophosphokinase	ARAD|ARAD_0290	ARAF|ARAF_2583	ARTV|ARTV_1968
GROUP_0181:	Inner membrane protein YdjM	ARAD|ARAD_0292	ARAF|ARAF_0212	ARTV|ARTV_1000
GROUP_0182:	Translation initiation factor IF-1	ARAD|ARAD_0295	ARAF|ARAF_0120	ARTV|ARTV_1532
GROUP_0183:	Thioredoxin reductase	ARAD|ARAD_0299	ARAF|ARAF_0123	ARTV|ARTV_1529
GROUP_0184:	Serine--tRNA ligase	ARAD|ARAD_0300	ARAF|ARAF_0126	ARTV|ARTV_1525
GROUP_0185:	Ribosomal RNA small subunit methyltransferase H	ARAD|ARAD_0302	ARAF|ARAF_2300	ARTV|ARTV_2426
GROUP_0186:	Bifunctional protein FolD protein	ARAD|ARAD_0304	ARAF|ARAF_2352	ARTV|ARTV_2900
GROUP_0187:	Cysteine--tRNA ligase	ARAD|ARAD_0305	ARAF|ARAF_2353	ARTV|ARTV_2249
GROUP_0188:	putative Fe(2+)-trafficking protein	ARAD|ARAD_0312	ARAF|ARAF_2658	ARTV|ARTV_1921
GROUP_0189:	CDP-diacylglycerol--glycerol-3-phosphate 3-phosphatidyltransferase	ARAD|ARAD_0317	ARAF|ARAF_0453	ARTV|ARTV_0215
GROUP_0190:	putative protease YdcP	ARAD|ARAD_0322	ARAF|ARAF_0400	ARTV|ARTV_0263
GROUP_0191:	Exodeoxyribonuclease 7 large subunit	ARAD|ARAD_0330	ARAF|ARAF_0378	ARTV|ARTV_0292
GROUP_0192:	Colicin V production protein	ARAD|ARAD_0334	ARAF|ARAF_0609	ARTV|ARTV_0089
GROUP_0193:	Bifunctional protein FolC	ARAD|ARAD_0336	ARAF|ARAF_0611	ARTV|ARTV_0087
GROUP_0194:	Acetyl-coenzyme A carboxylase carboxyl transferase subunit beta	ARAD|ARAD_0337	ARAF|ARAF_0612	ARTV|ARTV_0086
GROUP_0195:	tRNA pseudouridine synthase A	ARAD|ARAD_0339	ARAF|ARAF_0613	ARTV|ARTV_0084
GROUP_0196:	USG-1 protein	ARAD|ARAD_0340	ARAF|ARAF_0615	ARTV|ARTV_0083
GROUP_0197:	Erythronate-4-phosphate dehydrogenase	ARAD|ARAD_0341	ARAF|ARAF_0616	ARTV|ARTV_0082
GROUP_0198:	tRNA uridine 5-carboxymethylaminomethyl modification enzyme MnmG	ARAD|ARAD_0344	ARAF|ARAF_1505	ARTV|ARTV_1791
GROUP_0199:	DNA gyrase subunit B	ARAD|ARAD_0350	ARAF|ARAF_1489	ARTV|ARTV_1778
GROUP_0200:	DNA polymerase III subunit beta	ARAD|ARAD_0353	ARAF|ARAF_1488	ARTV|ARTV_1776
GROUP_0201:	50S ribosomal protein L34	ARAD|ARAD_0355	ARAF|ARAF_1486	ARTV|ARTV_1774
GROUP_0202:	Ribonuclease P protein component	ARAD|ARAD_0356	ARAF|ARAF_1485	ARTV|ARTV_1773
GROUP_0203:	Putative membrane protein insertion efficiency factor	ARAD|ARAD_0357	ARAF|ARAF_1484	ARTV|ARTV_1772
GROUP_0204:	Membrane protein insertase YidC	ARAD|ARAD_0358	ARAF|ARAF_1483	ARTV|ARTV_1771
GROUP_0205:	tRNA modification GTPase MnmE	ARAD|ARAD_0359	ARAF|ARAF_1482	ARTV|ARTV_1770
GROUP_0206:	hypothetical protein	ARAD|ARAD_0361	ARAF|ARAF_0137	ARTV|ARTV_1511
GROUP_0207:	Integration host factor subunit beta	ARAD|ARAD_0362	ARAF|ARAF_0133	ARTV|ARTV_1515
GROUP_0208:	30S ribosomal protein S1	ARAD|ARAD_0363	ARAF|ARAF_0132	ARTV|ARTV_1516
GROUP_0209:	Cytidylate kinase	ARAD|ARAD_0364	ARAF|ARAF_0131	ARTV|ARTV_1517
GROUP_0210:	Phosphoserine aminotransferase	ARAD|ARAD_0366	ARAF|ARAF_0129	ARTV|ARTV_1519
GROUP_0211:	DNA mismatch repair protein MutH	ARAD|ARAD_0367	ARAF|ARAF_2303	ARTV|ARTV_2420
GROUP_0212:	Cysteine desulfurase IscS	ARAD|ARAD_0368	ARAF|ARAF_0758	ARTV|ARTV_2694
GROUP_0213:	Inositol-1-monophosphatase	ARAD|ARAD_0370	ARAF|ARAF_0761	ARTV|ARTV_2692
GROUP_0214:	Serine hydroxymethyltransferase	ARAD|ARAD_0371	ARAF|ARAF_0762	ARTV|ARTV_2691
GROUP_0215:	hypothetical protein	ARAD|ARAD_0373	ARAF|ARAF_2286	ARTV|ARTV_2442
GROUP_0216:	Protein translocase subunit SecA	ARAD|ARAD_0375	ARAF|ARAF_3079	ARTV|ARTV_2444
GROUP_0217:	SsrA-binding protein	ARAD|ARAD_0391	ARAF|ARAF_0872	ARTV|ARTV_2761
GROUP_0218:	Protein GrpE	ARAD|ARAD_0396	ARAF|ARAF_0867	ARTV|ARTV_2766
GROUP_0219:	Elongation factor 4	ARAD|ARAD_0398	ARAF|ARAF_0859	ARTV|ARTV_2773
GROUP_0220:	Ribonuclease 3	ARAD|ARAD_0400	ARAF|ARAF_0857	ARTV|ARTV_2775
GROUP_0221:	GTPase Era	ARAD|ARAD_0401	ARAF|ARAF_0856	ARTV|ARTV_2776
GROUP_0222:	Pyridoxine 5'-phosphate synthase	ARAD|ARAD_0402	ARAF|ARAF_0854	ARTV|ARTV_2778
GROUP_0223:	Holo-[acyl-carrier-protein] synthase	ARAD|ARAD_0403	ARAF|ARAF_0853	ARTV|ARTV_2779
GROUP_0224:	putative ferredoxin-like protein YfhL	ARAD|ARAD_0404	ARAF|ARAF_0852	ARTV|ARTV_2780
GROUP_0225:	hypothetical protein	ARAD|ARAD_0407	ARAF|ARAF_2665	ARTV|ARTV_1914
GROUP_0226:	Putative Holliday junction resolvase	ARAD|ARAD_0410	ARAF|ARAF_2667	ARTV|ARTV_1912
GROUP_0227:	Alanine--tRNA ligase	ARAD|ARAD_0414	ARAF|ARAF_2681	ARTV|ARTV_1885
GROUP_0228:	Carbon storage regulator	ARAD|ARAD_0415	ARAF|ARAF_2682	ARTV|ARTV_1884
GROUP_0229:	Signal recognition particle protein	ARAD|ARAD_0421	ARAF|ARAF_2686	ARTV|ARTV_1875
GROUP_0230:	30S ribosomal protein S16	ARAD|ARAD_0422	ARAF|ARAF_2687	ARTV|ARTV_1874
GROUP_0231:	Ribosome maturation factor RimM	ARAD|ARAD_0423	ARAF|ARAF_2688	ARTV|ARTV_1873
GROUP_0232:	tRNA (guanine-N(1)-)-methyltransferase	ARAD|ARAD_0424	ARAF|ARAF_2689	ARTV|ARTV_1872
GROUP_0233:	50S ribosomal protein L19	ARAD|ARAD_0425	ARAF|ARAF_2690	ARTV|ARTV_1871
GROUP_0234:	Ribosomal large subunit pseudouridine synthase D	ARAD|ARAD_0428	ARAF|ARAF_2693	ARTV|ARTV_1864
GROUP_0235:	Chaperone protein ClpB	ARAD|ARAD_0429	ARAF|ARAF_2694	ARTV|ARTV_1862
GROUP_0236:	50S ribosomal protein L9	ARAD|ARAD_0475	ARAF|ARAF_1935	ARTV|ARTV_2144
GROUP_0237:	30S ribosomal protein S18	ARAD|ARAD_0476	ARAF|ARAF_1934	ARTV|ARTV_2143
GROUP_0238:	Primosomal replication protein n	ARAD|ARAD_0477	ARAF|ARAF_1933	ARTV|ARTV_2142
GROUP_0239:	30S ribosomal protein S6	ARAD|ARAD_0478	ARAF|ARAF_1932	ARTV|ARTV_2141
GROUP_0240:	23S rRNA (guanosine-2'-O-)-methyltransferase RlmB	ARAD|ARAD_0479	ARAF|ARAF_1931	ARTV|ARTV_2140
GROUP_0241:	Ribonuclease R	ARAD|ARAD_0480	ARAF|ARAF_1930	ARTV|ARTV_2138
GROUP_0242:	Adenylosuccinate synthetase	ARAD|ARAD_0482	ARAF|ARAF_1928	ARTV|ARTV_2136
GROUP_0243:	Modulator of FtsH protease HflC	ARAD|ARAD_0483	ARAF|ARAF_1927	ARTV|ARTV_2135
GROUP_0244:	Modulator of FtsH protease HflK	ARAD|ARAD_0484	ARAF|ARAF_1926	ARTV|ARTV_2134
GROUP_0245:	RNA-binding protein Hfq	ARAD|ARAD_0486	ARAF|ARAF_1924	ARTV|ARTV_2133
GROUP_0246:	tRNA dimethylallyltransferase	ARAD|ARAD_0487	ARAF|ARAF_1923	ARTV|ARTV_2132
GROUP_0247:	DNA mismatch repair protein MutL	ARAD|ARAD_0488	ARAF|ARAF_1922	ARTV|ARTV_2130
GROUP_0248:	tRNA threonylcarbamoyladenosine biosynthesis protein TsaE	ARAD|ARAD_0490	ARAF|ARAF_1919	ARTV|ARTV_2128
GROUP_0249:	Oligoribonuclease	ARAD|ARAD_0491	ARAF|ARAF_1917	ARTV|ARTV_2126
GROUP_0250:	Phosphatidylserine decarboxylase proenzyme	ARAD|ARAD_0493	ARAF|ARAF_1915	ARTV|ARTV_2124
GROUP_0251:	Magnesium transport protein CorA	ARAD|ARAD_0498	ARAF|ARAF_1912	ARTV|ARTV_2118
GROUP_0252:	DNA helicase II	ARAD|ARAD_0499	ARAF|ARAF_1911	ARTV|ARTV_2117
GROUP_0253:	Transcription termination factor Rho	ARAD|ARAD_0518	ARAF|ARAF_1888	ARTV|ARTV_2085
GROUP_0254:	Thioredoxin-1	ARAD|ARAD_0519	ARAF|ARAF_1887	ARTV|ARTV_2084
GROUP_0255:	Glutamate--tRNA ligase	ARAD|ARAD_0524	ARAF|ARAF_0732	ARTV|ARTV_2723
GROUP_0256:	DNA ligase	ARAD|ARAD_0525	ARAF|ARAF_0735	ARTV|ARTV_2719
GROUP_0257:	Phosphocarrier protein HPr	ARAD|ARAD_0526	ARAF|ARAF_0737	ARTV|ARTV_2714
GROUP_0258:	Phosphoenolpyruvate-protein phosphotransferase	ARAD|ARAD_0527	ARAF|ARAF_0738	ARTV|ARTV_2713
GROUP_0259:	GTPase Der	ARAD|ARAD_0531	ARAF|ARAF_0742	ARTV|ARTV_2710
GROUP_0260:	Histidine--tRNA ligase	ARAD|ARAD_0532	ARAF|ARAF_0745	ARTV|ARTV_2707
GROUP_0261:	Dual-specificity RNA methyltransferase RlmN	ARAD|ARAD_0534	ARAF|ARAF_0749	ARTV|ARTV_2703
GROUP_0262:	tRNA-specific 2-thiouridylase MnmA	ARAD|ARAD_0538	ARAF|ARAF_0524	ARTV|ARTV_0198
GROUP_0263:	hypothetical protein	ARAD|ARAD_0541	ARAF|ARAF_0596	ARTV|ARTV_0101
GROUP_0264:	Acetate kinase	ARAD|ARAD_0542	ARAF|ARAF_0597	ARTV|ARTV_0100
GROUP_0265:	Phosphate acetyltransferase	ARAD|ARAD_0543	ARAF|ARAF_0598	ARTV|ARTV_0099
GROUP_0266:	Alkyl hydroperoxide reductase subunit C	ARAD|ARAD_0545	ARAF|ARAF_0295	ARTV|ARTV_0895
GROUP_0267:	putative oxidoreductase YciK	ARAD|ARAD_0546	ARAF|ARAF_0321	ARTV|ARTV_0856
GROUP_0268:	DNA topoisomerase 1	ARAD|ARAD_0548	ARAF|ARAF_0319	ARTV|ARTV_0858
GROUP_0269:	GTP cyclohydrolase-2	ARAD|ARAD_0549	ARAF|ARAF_0317	ARTV|ARTV_0862
GROUP_0270:	Lipopolysaccharide assembly protein A	ARAD|ARAD_0551	ARAF|ARAF_0316	ARTV|ARTV_0863
GROUP_0271:	DNA-binding protein H-NS	ARAD|ARAD_0555	ARAF|ARAF_0335	ARTV|ARTV_0846
GROUP_0272:	Glyceraldehyde-3-phosphate dehydrogenase A	ARAD|ARAD_0557	ARAF|ARAF_0345	ARTV|ARTV_0835
GROUP_0273:	Enoyl-[acyl-carrier-protein] reductase [NADH] FabI	ARAD|ARAD_0558	ARAF|ARAF_0359	ARTV|ARTV_0318
GROUP_0274:	6-phosphogluconolactonase	ARAD|ARAD_0560	ARAF|ARAF_0178	ARTV|ARTV_1426
GROUP_0275:	NADH dehydrogenase	ARAD|ARAD_0570	ARAF|ARAF_0534	ARTV|ARTV_0185
GROUP_0276:	HIT-like protein HinT	ARAD|ARAD_0571	ARAF|ARAF_0539	ARTV|ARTV_0179
GROUP_0277:	putative deoxyribonuclease YcfH	ARAD|ARAD_0572	ARAF|ARAF_0540	ARTV|ARTV_0178
GROUP_0278:	DNA polymerase III subunit delta'	ARAD|ARAD_0573	ARAF|ARAF_0541	ARTV|ARTV_0177
GROUP_0279:	Thymidylate kinase	ARAD|ARAD_0574	ARAF|ARAF_0542	ARTV|ARTV_0176
GROUP_0280:	Aminodeoxychorismate lyase	ARAD|ARAD_0576	ARAF|ARAF_0544	ARTV|ARTV_0174
GROUP_0281:	Acyl carrier protein	ARAD|ARAD_0578	ARAF|ARAF_0546	ARTV|ARTV_0173
GROUP_0282:	3-oxoacyl-[acyl-carrier-protein] reductase FabG	ARAD|ARAD_0579	ARAF|ARAF_0547	ARTV|ARTV_0172
GROUP_0283:	Malonyl CoA-acyl carrier protein transacylase	ARAD|ARAD_0580	ARAF|ARAF_0548	ARTV|ARTV_0171
GROUP_0284:	3-oxoacyl-[acyl-carrier-protein] synthase 3	ARAD|ARAD_0581	ARAF|ARAF_0549	ARTV|ARTV_0170
GROUP_0285:	50S ribosomal protein L32	ARAD|ARAD_0583	ARAF|ARAF_0550	ARTV|ARTV_0168
GROUP_0286:	Ribosomal large subunit pseudouridine synthase C	ARAD|ARAD_0585	ARAF|ARAF_0551	ARTV|ARTV_0165
GROUP_0287:	Ribonuclease E	ARAD|ARAD_0586	ARAF|ARAF_0553	ARTV|ARTV_0163
GROUP_0288:	Ribosomal RNA small subunit methyltransferase I	ARAD|ARAD_0587	ARAF|ARAF_1574	ARTV|ARTV_1259
GROUP_0289:	Endoribonuclease YbeY	ARAD|ARAD_0598	ARAF|ARAF_0025	ARTV|ARTV_2631
GROUP_0290:	Magnesium and cobalt efflux protein CorC	ARAD|ARAD_0599	ARAF|ARAF_0024	ARTV|ARTV_2630
GROUP_0291:	DNA mismatch repair protein MutS	ARAD|ARAD_0601	ARAF|ARAF_2565	ARTV|ARTV_1997
GROUP_0292:	Single-stranded DNA-binding protein	ARAD|ARAD_0603	ARAF|ARAF_1651	ARTV|ARTV_1181
GROUP_0293:	Replicative DNA helicase	ARAD|ARAD_0606	ARAF|ARAF_1647	ARTV|ARTV_1186
GROUP_0294:	Sulfurtransferase TusD	ARAD|ARAD_0609	ARAF|ARAF_1421	ARTV|ARTV_1679
GROUP_0295:	Intracellular sulfur oxidation protein DsrF	ARAD|ARAD_0610	ARAF|ARAF_1420	ARTV|ARTV_1678
GROUP_0296:	Protein TusB	ARAD|ARAD_0611	ARAF|ARAF_1419	ARTV|ARTV_1677
GROUP_0297:	30S ribosomal protein S12	ARAD|ARAD_0612	ARAF|ARAF_1418	ARTV|ARTV_1676
GROUP_0298:	30S ribosomal protein S7	ARAD|ARAD_0613	ARAF|ARAF_1417	ARTV|ARTV_1675
GROUP_0299:	Elongation factor G	ARAD|ARAD_0614	ARAF|ARAF_1416	ARTV|ARTV_1674
GROUP_0300:	Protein translocase subunit SecE	ARAD|ARAD_0616	ARAF|ARAF_1415	ARTV|ARTV_2887
GROUP_0301:	Transcription termination/antitermination protein NusG	ARAD|ARAD_0617	ARAF|ARAF_1414	ARTV|ARTV_2886
GROUP_0302:	50S ribosomal protein L11	ARAD|ARAD_0618	ARAF|ARAF_1413	ARTV|ARTV_2885
GROUP_0303:	50S ribosomal protein L1	ARAD|ARAD_0619	ARAF|ARAF_1412	ARTV|ARTV_2884
GROUP_0304:	50S ribosomal protein L10	ARAD|ARAD_0620	ARAF|ARAF_1411	ARTV|ARTV_2883
GROUP_0305:	50S ribosomal protein L7/L12	ARAD|ARAD_0621	ARAF|ARAF_1410	ARTV|ARTV_2882
GROUP_0306:	DNA-directed RNA polymerase subunit beta	ARAD|ARAD_0622	ARAF|ARAF_1408	ARTV|ARTV_2880
GROUP_0307:	DNA-directed RNA polymerase subunit beta'	ARAD|ARAD_0623	ARAF|ARAF_1407	ARTV|ARTV_2879
GROUP_0308:	Thiazole synthase	ARAD|ARAD_0627	ARAF|ARAF_1405	ARTV|ARTV_2877
GROUP_0309:	Sulfur carrier protein ThiS	ARAD|ARAD_0628	ARAF|ARAF_1404	ARTV|ARTV_2876
GROUP_0310:	Tryptophan--tRNA ligase	ARAD|ARAD_0636	ARAF|ARAF_2821	ARTV|ARTV_2580
GROUP_0311:	Ribulose-phosphate 3-epimerase	ARAD|ARAD_0637	ARAF|ARAF_2822	ARTV|ARTV_2579
GROUP_0312:	2,3-bisphosphoglycerate-dependent phosphoglycerate mutase	ARAD|ARAD_0644	ARAF|ARAF_0104	ARTV|ARTV_1555
GROUP_0313:	Triosephosphate isomerase	ARAD|ARAD_0646	ARAF|ARAF_1471	ARTV|ARTV_1747
GROUP_0314:	Ferredoxin--NADP reductase	ARAD|ARAD_0647	ARAF|ARAF_1470	ARTV|ARTV_1744
GROUP_0315:	Glycerol-3-phosphate acyltransferase	ARAD|ARAD_0651	ARAF|ARAF_1512	ARTV|ARTV_1327
GROUP_0316:	LexA repressor	ARAD|ARAD_0652	ARAF|ARAF_1513	ARTV|ARTV_1325
GROUP_0317:	3-oxoacyl-[acyl-carrier-protein] synthase 1	ARAD|ARAD_0658	ARAF|ARAF_0618	ARTV|ARTV_0080
GROUP_0318:	Iron-sulfur cluster insertion protein ErpA	ARAD|ARAD_0662	ARAF|ARAF_2591	ARTV|ARTV_1963
GROUP_0319:	RNA polymerase-binding transcription factor DksA	ARAD|ARAD_0665	ARAF|ARAF_2587	ARTV|ARTV_1966
GROUP_0320:	DNA gyrase subunit A	ARAD|ARAD_0668	ARAF|ARAF_0573	ARTV|ARTV_0130
GROUP_0321:	Oligopeptidase A	ARAD|ARAD_0672	ARAF|ARAF_2842	ARTV|ARTV_2568
GROUP_0322:	Stringent starvation protein B	ARAD|ARAD_0674	ARAF|ARAF_1566	ARTV|ARTV_1269
GROUP_0323:	Stringent starvation protein A	ARAD|ARAD_0675	ARAF|ARAF_1565	ARTV|ARTV_1270
GROUP_0324:	30S ribosomal protein S9	ARAD|ARAD_0676	ARAF|ARAF_1564	ARTV|ARTV_1271
GROUP_0325:	50S ribosomal protein L13	ARAD|ARAD_0677	ARAF|ARAF_1563	ARTV|ARTV_1272
GROUP_0326:	Acid stress protein IbaG	ARAD|ARAD_0680	ARAF|ARAF_1558	ARTV|ARTV_1279
GROUP_0327:	Elongation factor P--(R)-beta-lysine ligase	ARAD|ARAD_0686	ARAF|ARAF_1524	ARTV|ARTV_1315
GROUP_0328:	Sulfurtransferase TusA	ARAD|ARAD_0689	ARAF|ARAF_1525	ARTV|ARTV_1313
GROUP_0329:	Ribosomal RNA small subunit methyltransferase D	ARAD|ARAD_0691	ARAF|ARAF_1528	ARTV|ARTV_1310
GROUP_0330:	RNA polymerase sigma factor RpoH	ARAD|ARAD_0695	ARAF|ARAF_1532	ARTV|ARTV_1307
GROUP_0331:	Biotin carboxylase	ARAD|ARAD_0696	ARAF|ARAF_1534	ARTV|ARTV_1302
GROUP_0332:	Biotin carboxyl carrier protein of acetyl-CoA carboxylase	ARAD|ARAD_0697	ARAF|ARAF_1535	ARTV|ARTV_1301
GROUP_0333:	Adenylate kinase	ARAD|ARAD_0705	ARAF|ARAF_2366	ARTV|ARTV_2260
