# Supplementary material for: To B or Not to B: Comparative Genomics Suggests Arsenophonus as a Source of B Vitamins in Whiteflies
Source: Front Microbiol. 2018 Sep 25;9:2254. doi: 10.3389/fmicb.2018.02254 (PMC6167482; doi:10.3389/fmicb.2018.02254)
Supplement: Supplementary file 6 [file Table_6.XLS]

## Sheet: Caption
Table S6. Wolbachia ARAD and ARAF orthologous clusters of proteins divided as core and pan genome.

## Sheet: Core_genome
GROUPS_0001:	smc_5|Chromosome partition protein Smc	WBAD|WBAD_0647	WBAD|WBAD_0695	WBAF|WBAF_1481
GROUPS_0013:	puuA|Gamma-glutamylputrescine synthetase PuuA	WBAD|WBAD_0002	WBAF|WBAF_0728
GROUPS_0014:	hypothetical protein	WBAD|WBAD_0005	WBAF|WBAF_0726
GROUPS_0015:	hypothetical protein	WBAD|WBAD_0006	WBAF|WBAF_0725
GROUPS_0016:	ctaE|Cytochrome c oxidase subunit 3	WBAD|WBAD_0008	WBAF|WBAF_1373
GROUPS_0017:	ruvC|Crossover junction endodeoxyribonuclease RuvC	WBAD|WBAD_0009	WBAF|WBAF_1374
GROUPS_0018:	Putative Holliday junction resolvase	WBAD|WBAD_0010	WBAF|WBAF_0175
GROUPS_0019:	ubiE_1|Ubiquinone/menaquinone biosynthesis C-methyltransferase UbiE	WBAD|WBAD_0012	WBAF|WBAF_0766
GROUPS_0020:	hypothetical protein	WBAD|WBAD_0015	WBAF|WBAF_0891
GROUPS_0021:	pstC|Phosphate transport system permease protein PstC	WBAD|WBAD_0016	WBAF|WBAF_0893
GROUPS_0022:	atpD|ATP synthase subunit beta	WBAD|WBAD_0017	WBAF|WBAF_1281
GROUPS_0023:	atpC|ATP synthase epsilon chain	WBAD|WBAD_0018	WBAF|WBAF_1282
GROUPS_0024:	tal|Transaldolase	WBAD|WBAD_0019	WBAF|WBAF_0977
GROUPS_0025:	hypothetical protein	WBAD|WBAD_0020	WBAF|WBAF_0978
GROUPS_0026:	algC|Phosphomannomutase/phosphoglucomutase	WBAD|WBAD_0029	WBAF|WBAF_0057
GROUPS_0027:	ribE|Riboflavin synthase	WBAD|WBAD_0031	WBAF|WBAF_0624
GROUPS_0028:	proS|Proline--tRNA ligase	WBAD|WBAD_0034	WBAF|WBAF_0769
GROUPS_0029:	acpS|Holo-[acyl-carrier-protein] synthase	WBAD|WBAD_0035	WBAF|WBAF_0770
GROUPS_0030:	hypothetical protein	WBAD|WBAD_0037	WBAF|WBAF_0774
GROUPS_0031:	hypothetical protein	WBAD|WBAD_0038	WBAF|WBAF_0775
GROUPS_0032:	hypothetical protein	WBAD|WBAD_0039	WBAF|WBAF_0776
GROUPS_0033:	hypothetical protein	WBAD|WBAD_0042	WBAF|WBAF_0747
GROUPS_0034:	Ferredoxin 1	WBAD|WBAD_0043	WBAF|WBAF_0746
GROUPS_0035:	hypothetical protein	WBAD|WBAD_0044	WBAF|WBAF_0745
GROUPS_0036:	ddl|D-alanine--D-alanine ligase	WBAD|WBAD_0045	WBAF|WBAF_0743
GROUPS_0037:	ftsQ|Cell division protein FtsQ	WBAD|WBAD_0046	WBAF|WBAF_0742
GROUPS_0038:	bfmBAB|2-oxoisovalerate dehydrogenase subunit beta	WBAD|WBAD_0051	WBAF|WBAF_0396
GROUPS_0039:	hypothetical protein	WBAD|WBAD_0052	WBAF|WBAF_0395
GROUPS_0040:	lepB|Signal peptidase I	WBAD|WBAD_0053	WBAF|WBAF_0394
GROUPS_0041:	hscA|Chaperone protein HscA	WBAD|WBAD_0054	WBAF|WBAF_0393
GROUPS_0042:	hscB|Co-chaperone protein HscB	WBAD|WBAD_0055	WBAF|WBAF_0392
GROUPS_0043:	iscA|Iron-binding protein IscA	WBAD|WBAD_0056	WBAF|WBAF_0391
GROUPS_0044:	iscU|Iron-sulfur cluster assembly scaffold protein IscU	WBAD|WBAD_0057	WBAF|WBAF_0390
GROUPS_0045:	hemE|Uroporphyrinogen decarboxylase	WBAD|WBAD_0059	WBAF|WBAF_0790
GROUPS_0046:	sugE|Quaternary ammonium compound-resistance protein SugE	WBAD|WBAD_0061	WBAF|WBAF_0945
GROUPS_0047:	hypothetical protein	WBAD|WBAD_0062	WBAF|WBAF_0944
GROUPS_0048:	glyA|Serine hydroxymethyltransferase	WBAD|WBAD_0064	WBAF|WBAF_0078
GROUPS_0049:	hypothetical protein	WBAD|WBAD_0073	WBAF|WBAF_0334
GROUPS_0050:	petC|Cytochrome c1	WBAD|WBAD_0075	WBAF|WBAF_0164
GROUPS_0051:	uvrB|UvrABC system protein B	WBAD|WBAD_0076	WBAF|WBAF_0165
GROUPS_0052:	hypothetical protein	WBAD|WBAD_0077	WBAF|WBAF_1389
GROUPS_0053:	hypothetical protein	WBAD|WBAD_0080	WBAF|WBAF_1523
GROUPS_0054:	hypothetical protein	WBAD|WBAD_0081	WBAF|WBAF_1524
GROUPS_0055:	hypothetical protein	WBAD|WBAD_0082	WBAF|WBAF_1053
GROUPS_0056:	proP_1|Proline/betaine transporter	WBAD|WBAD_0084	WBAF|WBAF_0672
GROUPS_0057:	radA|DNA repair protein RadA	WBAD|WBAD_0085	WBAF|WBAF_0671
GROUPS_0058:	ychF|Ribosome-binding ATPase YchF	WBAD|WBAD_0087	WBAF|WBAF_0711
GROUPS_0059:	hypothetical protein	WBAD|WBAD_0088	WBAF|WBAF_0712
GROUPS_0060:	hypothetical protein	WBAD|WBAD_0089	WBAF|WBAF_0713
GROUPS_0061:	hypothetical protein	WBAD|WBAD_0096	WBAF|WBAF_1407
GROUPS_0062:	metG|Methionine--tRNA ligase	WBAD|WBAD_0099	WBAF|WBAF_1269
GROUPS_0063:	hypothetical protein	WBAD|WBAD_0100	WBAF|WBAF_1268
GROUPS_0064:	hypothetical protein	WBAD|WBAD_0101	WBAF|WBAF_1267
GROUPS_0065:	coaE|Dephospho-CoA kinase	WBAD|WBAD_0102	WBAF|WBAF_1266
GROUPS_0066:	rnd_1|Ribonuclease D	WBAD|WBAD_0103	WBAF|WBAF_1265
GROUPS_0067:	hypothetical protein	WBAD|WBAD_0106	WBAF|WBAF_0411
GROUPS_0068:	dnaX_1|DNA polymerase III subunit gamma/tau	WBAD|WBAD_0107	WBAF|WBAF_0409
GROUPS_0069:	ywlC|Threonylcarbamoyl-AMP synthase	WBAD|WBAD_0108	WBAF|WBAF_0408
GROUPS_0070:	hypothetical protein	WBAD|WBAD_0109	WBAF|WBAF_1247
GROUPS_0071:	miaA|tRNA dimethylallyltransferase	WBAD|WBAD_0110	WBAF|WBAF_1248
GROUPS_0072:	murE|UDP-N-acetylmuramoyl-L-alanyl-D-glutamate--2, 6-diaminopimelate ligase	WBAD|WBAD_0111	WBAF|WBAF_1249
GROUPS_0073:	hypothetical protein	WBAD|WBAD_0113	WBAF|WBAF_0160
GROUPS_0074:	ygfZ|tRNA-modifying protein YgfZ	WBAD|WBAD_0119	WBAF|WBAF_0627
GROUPS_0075:	groS1|10 kDa chaperonin 1	WBAD|WBAD_0120	WBAF|WBAF_0628
GROUPS_0076:	hypothetical protein	WBAD|WBAD_0122	WBAF|WBAF_0629
GROUPS_0077:	alsT_1|Amino-acid carrier protein AlsT	WBAD|WBAD_0124	WBAF|WBAF_0632
GROUPS_0078:	yhdE|Maf-like protein YhdE	WBAD|WBAD_0125	WBAF|WBAF_0634
GROUPS_0079:	infA|Translation initiation factor IF-1	WBAD|WBAD_0126	WBAF|WBAF_0635
GROUPS_0080:	hypothetical protein	WBAD|WBAD_0131	WBAF|WBAF_0844
GROUPS_0081:	hypothetical protein	WBAD|WBAD_0134	WBAF|WBAF_1081
GROUPS_0082:	rplY|50S ribosomal protein L25	WBAD|WBAD_0135	WBAF|WBAF_1080
GROUPS_0083:	pth|Peptidyl-tRNA hydrolase	WBAD|WBAD_0136	WBAF|WBAF_1079
GROUPS_0084:	hypothetical protein	WBAD|WBAD_0137	WBAF|WBAF_0875
GROUPS_0085:	hypothetical protein	WBAD|WBAD_0138	WBAF|WBAF_0873
GROUPS_0086:	lepA|Elongation factor 4	WBAD|WBAD_0146	WBAF|WBAF_0261
GROUPS_0087:	hypothetical protein	WBAD|WBAD_0147	WBAF|WBAF_0262
GROUPS_0088:	hypothetical protein	WBAD|WBAD_0149	WBAF|WBAF_1235
GROUPS_0089:	infB|Translation initiation factor IF-2	WBAD|WBAD_0151	WBAF|WBAF_0732
GROUPS_0090:	hypothetical protein	WBAD|WBAD_0154	WBAF|WBAF_0675
GROUPS_0091:	Type IV secretion system protein VirB11	WBAD|WBAD_0156	WBAF|WBAF_0676
GROUPS_0092:	Type IV secretion system protein virB10	WBAD|WBAD_0157	WBAF|WBAF_0677
GROUPS_0093:	ptlF_1|Type IV secretion system protein PtlF	WBAD|WBAD_0158	WBAF|WBAF_0678
GROUPS_0094:	virB8|Type IV secretion system protein virB8	WBAD|WBAD_0159	WBAF|WBAF_0679
GROUPS_0095:	ribA|GTP cyclohydrolase-2	WBAD|WBAD_0160	WBAF|WBAF_0680
GROUPS_0096:	dcd|Deoxycytidine triphosphate deaminase	WBAD|WBAD_0164	WBAF|WBAF_1278
GROUPS_0097:	hypothetical protein	WBAD|WBAD_0166	WBAF|WBAF_0287
GROUPS_0098:	pstS|Phosphate-binding protein PstS	WBAD|WBAD_0167	WBAF|WBAF_0286
GROUPS_0099:	frr|Ribosome-recycling factor	WBAD|WBAD_0168	WBAF|WBAF_0285
GROUPS_0100:	pyrH|Uridylate kinase	WBAD|WBAD_0169	WBAF|WBAF_0284
GROUPS_0101:	tsf|Elongation factor Ts	WBAD|WBAD_0170	WBAF|WBAF_0283
GROUPS_0102:	rpsB|30S ribosomal protein S2	WBAD|WBAD_0171	WBAF|WBAF_0282
GROUPS_0103:	hypothetical protein	WBAD|WBAD_0173	WBAF|WBAF_0280
GROUPS_0104:	nodM|Glutamine--fructose-6-phosphate aminotransferase [isomerizing]	WBAD|WBAD_0174	WBAF|WBAF_0279
GROUPS_0105:	gltP|Proton glutamate symport protein	WBAD|WBAD_0175	WBAF|WBAF_1342
GROUPS_0106:	pyrE|Orotate phosphoribosyltransferase	WBAD|WBAD_0176	WBAF|WBAF_1343
GROUPS_0107:	hypothetical protein	WBAD|WBAD_0178	WBAF|WBAF_1238
GROUPS_0108:	ubiI|2-octaprenylphenol hydroxylase	WBAD|WBAD_0179	WBAF|WBAF_1236
GROUPS_0109:	znuC|Zinc import ATP-binding protein ZnuC	WBAD|WBAD_0190	WBAF|WBAF_0328
GROUPS_0110:	ubiB|putative protein kinase UbiB	WBAD|WBAD_0191	WBAF|WBAF_0327
GROUPS_0111:	Glucosaminate ammonia-lyase	WBAD|WBAD_0193	WBAF|WBAF_1386
GROUPS_0112:	tsaA|putative peroxiredoxin	WBAD|WBAD_0194	WBAF|WBAF_1385
GROUPS_0113:	hypothetical protein	WBAD|WBAD_0195	WBAF|WBAF_0443
GROUPS_0114:	hspA|Spore protein SP21	WBAD|WBAD_0202	WBAF|WBAF_1102
GROUPS_0115:	hup_1|DNA-binding protein HU	WBAD|WBAD_0204	WBAF|WBAF_0479
GROUPS_0116:	rpsI|30S ribosomal protein S9	WBAD|WBAD_0205	WBAF|WBAF_0478
GROUPS_0117:	bepC|Outer membrane efflux protein BepC	WBAD|WBAD_0207	WBAF|WBAF_0431
GROUPS_0118:	rlmE|Ribosomal RNA large subunit methyltransferase E	WBAD|WBAD_0209	WBAF|WBAF_0618
GROUPS_0119:	glmU|Bifunctional protein GlmU	WBAD|WBAD_0212	WBAF|WBAF_1364
GROUPS_0120:	ubiE_2|Ubiquinone/menaquinone biosynthesis C-methyltransferase UbiE	WBAD|WBAD_0217	WBAF|WBAF_0923
GROUPS_0121:	bcr_1|Bicyclomycin resistance protein	WBAD|WBAD_0218	WBAF|WBAF_0922
GROUPS_0122:	dnaG|DNA primase	WBAD|WBAD_0220	WBAF|WBAF_0149
GROUPS_0123:	ubiG|Ubiquinone biosynthesis O-methyltransferase	WBAD|WBAD_0221	WBAF|WBAF_0608
GROUPS_0124:	hypothetical protein	WBAD|WBAD_0222	WBAF|WBAF_0607
GROUPS_0125:	tsaB|tRNA threonylcarbamoyladenosine biosynthesis protein TsaB	WBAD|WBAD_0223	WBAF|WBAF_0606
GROUPS_0126:	hypothetical protein	WBAD|WBAD_0224	WBAF|WBAF_0605
GROUPS_0127:	tatA|Sec-independent protein translocase protein TatA	WBAD|WBAD_0225	WBAF|WBAF_0705
GROUPS_0128:	hypothetical protein	WBAD|WBAD_0230	WBAF|WBAF_0740
GROUPS_0129:	aarA|Citrate synthase	WBAD|WBAD_0237	WBAF|WBAF_0762
GROUPS_0130:	rpsT|30S ribosomal protein S20	WBAD|WBAD_0238	WBAF|WBAF_1059
GROUPS_0131:	yihG|putative acyltransferase YihG	WBAD|WBAD_0239	WBAF|WBAF_1058
GROUPS_0132:	xerD_1|Tyrosine recombinase XerD	WBAD|WBAD_0240	WBAF|WBAF_1057
GROUPS_0133:	hypothetical protein	WBAD|WBAD_0241	WBAF|WBAF_1378
GROUPS_0134:	hda|DnaA regulatory inactivator Hda	WBAD|WBAD_0242	WBAF|WBAF_1377
GROUPS_0135:	hypothetical protein	WBAD|WBAD_0244	WBAF|WBAF_0866
GROUPS_0136:	ispDF|Bifunctional enzyme IspD/IspF	WBAD|WBAD_0245	WBAF|WBAF_0565
GROUPS_0137:	parA|Chromosome partitioning protein ParA	WBAD|WBAD_0247	WBAF|WBAF_1461
GROUPS_0138:	Blue-light-activated protein	WBAD|WBAD_0248	WBAF|WBAF_1460
GROUPS_0139:	hypothetical protein	WBAD|WBAD_0249	WBAF|WBAF_1458
GROUPS_0140:	rpsU|30S ribosomal protein S21	WBAD|WBAD_0253	WBAF|WBAF_1454
GROUPS_0141:	sucC|Succinyl-CoA ligase [ADP-forming] subunit beta	WBAD|WBAD_0254	WBAF|WBAF_1453
GROUPS_0142:	sucD|Succinyl-CoA ligase [ADP-forming] subunit alpha	WBAD|WBAD_0255	WBAF|WBAF_1452
GROUPS_0143:	Endoglucanase C307	WBAD|WBAD_0257	WBAF|WBAF_0929
GROUPS_0144:	Putative NAD(P)H nitroreductase	WBAD|WBAD_0258	WBAF|WBAF_0930
GROUPS_0145:	hypothetical protein	WBAD|WBAD_0260	WBAF|WBAF_0116
GROUPS_0146:	lapB|Lipopolysaccharide assembly protein B	WBAD|WBAD_0261	WBAF|WBAF_0115
GROUPS_0147:	gyrA|DNA gyrase subunit A	WBAD|WBAD_0263	WBAF|WBAF_0113
GROUPS_0148:	petA|Ubiquinol-cytochrome c reductase iron-sulfur subunit	WBAD|WBAD_0264	WBAF|WBAF_0112
GROUPS_0149:	aspS|Aspartate--tRNA ligase	WBAD|WBAD_0270	WBAF|WBAF_0966
GROUPS_0150:	proP_2|Proline/betaine transporter	WBAD|WBAD_0271	WBAF|WBAF_0965
GROUPS_0151:	hypothetical protein	WBAD|WBAD_0273	WBAF|WBAF_0964
GROUPS_0152:	hypothetical protein	WBAD|WBAD_0274	WBAF|WBAF_0963
GROUPS_0153:	rpsG|30S ribosomal protein S7	WBAD|WBAD_0284	WBAF|WBAF_0012
GROUPS_0154:	rpsL|30S ribosomal protein S12	WBAD|WBAD_0285	WBAF|WBAF_0011
GROUPS_0155:	hypothetical protein	WBAD|WBAD_0286	WBAF|WBAF_0010
GROUPS_0156:	osmY|Osmotically-inducible protein Y	WBAD|WBAD_0288	WBAF|WBAF_0654
GROUPS_0157:	clpX|ATP-dependent Clp protease ATP-binding subunit ClpX	WBAD|WBAD_0292	WBAF|WBAF_0251
GROUPS_0158:	lon|Lon protease	WBAD|WBAD_0293	WBAF|WBAF_0250
GROUPS_0159:	mrdA|Penicillin-binding protein 2	WBAD|WBAD_0294	WBAF|WBAF_0249
GROUPS_0160:	pgdA|Peptidoglycan-N-acetylglucosamine deacetylase	WBAD|WBAD_0295	WBAF|WBAF_0248
GROUPS_0161:	hypothetical protein	WBAD|WBAD_0303	WBAF|WBAF_0933
GROUPS_0162:	dnaE1|DNA polymerase III subunit alpha	WBAD|WBAD_0306	WBAF|WBAF_0140
GROUPS_0163:	rpsF|30S ribosomal protein S6	WBAD|WBAD_0307	WBAF|WBAF_0139
GROUPS_0164:	rpsR|30S ribosomal protein S18	WBAD|WBAD_0308	WBAF|WBAF_0138
GROUPS_0165:	rplI|50S ribosomal protein L9	WBAD|WBAD_0309	WBAF|WBAF_0137
GROUPS_0166:	hypothetical protein	WBAD|WBAD_0312	WBAF|WBAF_1517
GROUPS_0167:	era|GTPase Era	WBAD|WBAD_0313	WBAF|WBAF_0120
GROUPS_0168:	rnd_2|Ribonuclease D	WBAD|WBAD_0315	WBAF|WBAF_0123
GROUPS_0169:	trxA|Thioredoxin	WBAD|WBAD_0316	WBAF|WBAF_0124
GROUPS_0170:	hypothetical protein	WBAD|WBAD_0324	WBAF|WBAF_1470
GROUPS_0171:	nqo2|NADH-quinone oxidoreductase chain 2	WBAD|WBAD_0325	WBAF|WBAF_1469
GROUPS_0172:	tgt|Queuine tRNA-ribosyltransferase	WBAD|WBAD_0326	WBAF|WBAF_1468
GROUPS_0173:	putative zinc protease	WBAD|WBAD_0327	WBAF|WBAF_1467
GROUPS_0174:	sodB|Superoxide dismutase [Fe]	WBAD|WBAD_0328	WBAF|WBAF_1466
GROUPS_0175:	hypothetical protein	WBAD|WBAD_0329	WBAF|WBAF_1465
GROUPS_0176:	hypothetical protein	WBAD|WBAD_0331	WBAF|WBAF_0419
GROUPS_0177:	hypothetical protein	WBAD|WBAD_0332	WBAF|WBAF_0420
GROUPS_0178:	hypothetical protein	WBAD|WBAD_0334	WBAF|WBAF_0426
GROUPS_0179:	hypothetical protein	WBAD|WBAD_0336	WBAF|WBAF_0889
GROUPS_0180:	gmk|Guanylate kinase	WBAD|WBAD_0337	WBAF|WBAF_0888
GROUPS_0181:	pyrB|Aspartate carbamoyltransferase	WBAD|WBAD_0340	WBAF|WBAF_1371
GROUPS_0182:	nadK|NAD kinase	WBAD|WBAD_0342	WBAF|WBAF_0585
GROUPS_0183:	rpmE|50S ribosomal protein L31	WBAD|WBAD_0343	WBAF|WBAF_1285
GROUPS_0184:	hypothetical protein	WBAD|WBAD_0344	WBAF|WBAF_1286
GROUPS_0185:	hypothetical protein	WBAD|WBAD_0346	WBAF|WBAF_1289
GROUPS_0186:	rpmI|50S ribosomal protein L35	WBAD|WBAD_0354	WBAF|WBAF_0183
GROUPS_0187:	rpsJ|30S ribosomal protein S10	WBAD|WBAD_0367	WBAF|WBAF_1300
GROUPS_0188:	rplB|50S ribosomal protein L2	WBAD|WBAD_0371	WBAF|WBAF_0916
GROUPS_0189:	rpsS|30S ribosomal protein S19	WBAD|WBAD_0372	WBAF|WBAF_0917
GROUPS_0190:	rplV|50S ribosomal protein L22	WBAD|WBAD_0373	WBAF|WBAF_0918
GROUPS_0191:	rpsC|30S ribosomal protein S3	WBAD|WBAD_0374	WBAF|WBAF_0919
GROUPS_0192:	rpmC|50S ribosomal protein L29	WBAD|WBAD_0376	WBAF|WBAF_0439
GROUPS_0193:	rpsQ|30S ribosomal protein S17	WBAD|WBAD_0377	WBAF|WBAF_0440
GROUPS_0194:	rplN|50S ribosomal protein L14	WBAD|WBAD_0378	WBAF|WBAF_0441
GROUPS_0195:	rplX|50S ribosomal protein L24	WBAD|WBAD_0379	WBAF|WBAF_0442
GROUPS_0196:	rplE|50S ribosomal protein L5	WBAD|WBAD_0380	WBAF|WBAF_0197
GROUPS_0197:	rpsN|30S ribosomal protein S14	WBAD|WBAD_0381	WBAF|WBAF_0198
GROUPS_0198:	rplF|50S ribosomal protein L6	WBAD|WBAD_0382	WBAF|WBAF_0200
GROUPS_0199:	rplR|50S ribosomal protein L18	WBAD|WBAD_0383	WBAF|WBAF_0201
GROUPS_0200:	secY|Protein translocase subunit SecY	WBAD|WBAD_0386	WBAF|WBAF_1099
GROUPS_0201:	adk|Adenylate kinase	WBAD|WBAD_0387	WBAF|WBAF_1098
GROUPS_0202:	rpsM|30S ribosomal protein S13	WBAD|WBAD_0388	WBAF|WBAF_1097
GROUPS_0203:	rpsK|30S ribosomal protein S11	WBAD|WBAD_0389	WBAF|WBAF_1096
GROUPS_0204:	rpoA|DNA-directed RNA polymerase subunit alpha	WBAD|WBAD_0390	WBAF|WBAF_1095
GROUPS_0205:	rplQ|50S ribosomal protein L17	WBAD|WBAD_0391	WBAF|WBAF_1094
GROUPS_0206:	hypothetical protein	WBAD|WBAD_0392	WBAF|WBAF_1093
GROUPS_0207:	atpH|ATP synthase subunit delta	WBAD|WBAD_0393	WBAF|WBAF_1092
GROUPS_0208:	atpA|ATP synthase subunit alpha	WBAD|WBAD_0394	WBAF|WBAF_1091
GROUPS_0209:	greA|Transcription elongation factor GreA	WBAD|WBAD_0395	WBAF|WBAF_1090
GROUPS_0210:	bepA|Beta-barrel assembly-enhancing protease	WBAD|WBAD_0397	WBAF|WBAF_0413
GROUPS_0211:	hypothetical protein	WBAD|WBAD_0398	WBAF|WBAF_0414
GROUPS_0212:	fabG|3-oxoacyl-[acyl-carrier-protein] reductase FabG	WBAD|WBAD_0399	WBAF|WBAF_0415
GROUPS_0213:	hypothetical protein	WBAD|WBAD_0400	WBAF|WBAF_0841
GROUPS_0214:	ppdK|Pyruvate, phosphate dikinase	WBAD|WBAD_0401	WBAF|WBAF_0842
GROUPS_0215:	hypothetical protein	WBAD|WBAD_0405	WBAF|WBAF_1538
GROUPS_0216:	hypothetical protein	WBAD|WBAD_0407	WBAF|WBAF_1531
GROUPS_0217:	hypothetical protein	WBAD|WBAD_0412	WBAF|WBAF_0225
GROUPS_0218:	pyrF|Orotidine 5'-phosphate decarboxylase	WBAD|WBAD_0415	WBAF|WBAF_1421
GROUPS_0219:	smc_4|Chromosome partition protein Smc	WBAD|WBAD_0417	WBAF|WBAF_0580
GROUPS_0220:	lysS|Lysine--tRNA ligase	WBAD|WBAD_0422	WBAF|WBAF_0620
GROUPS_0221:	virB4_1|Type IV secretion system protein virB4	WBAD|WBAD_0424	WBAF|WBAF_0041
GROUPS_0222:	hypothetical protein	WBAD|WBAD_0426	WBAF|WBAF_0070
GROUPS_0223:	hypothetical protein	WBAD|WBAD_0428	WBAF|WBAF_0071
GROUPS_0224:	rsmD|Ribosomal RNA small subunit methyltransferase D	WBAD|WBAD_0429	WBAF|WBAF_0072
GROUPS_0225:	hypothetical protein	WBAD|WBAD_0430	WBAF|WBAF_0073
GROUPS_0226:	murD|UDP-N-acetylmuramoylalanine--D-glutamate ligase	WBAD|WBAD_0432	WBAF|WBAF_0664
GROUPS_0227:	Putative 3-methyladenine DNA glycosylase	WBAD|WBAD_0440	WBAF|WBAF_0292
GROUPS_0228:	hypothetical protein	WBAD|WBAD_0441	WBAF|WBAF_0293
GROUPS_0229:	fbpC2|Fe(3+) ions import ATP-binding protein FbpC 2	WBAD|WBAD_0445	WBAF|WBAF_0706
GROUPS_0230:	hypothetical protein	WBAD|WBAD_0447	WBAF|WBAF_0708
GROUPS_0231:	glpX|Fructose-1,6-bisphosphatase class 2	WBAD|WBAD_0448	WBAF|WBAF_0709
GROUPS_0232:	hypothetical protein	WBAD|WBAD_0449	WBAF|WBAF_0855
GROUPS_0233:	hypothetical protein	WBAD|WBAD_0457	WBAF|WBAF_0836
GROUPS_0234:	dnaB|Replicative DNA helicase	WBAD|WBAD_0459	WBAF|WBAF_0834
GROUPS_0235:	hypothetical protein	WBAD|WBAD_0472	WBAF|WBAF_0504
GROUPS_0236:	sucB|Dihydrolipoyllysine-residue succinyltransferase component of 2-oxoglutarate dehydrogenase complex	WBAD|WBAD_0473	WBAF|WBAF_0881
GROUPS_0237:	hypothetical protein	WBAD|WBAD_0475	WBAF|WBAF_0997
GROUPS_0238:	dksA|RNA polymerase-binding transcription factor DksA	WBAD|WBAD_0476	WBAF|WBAF_0602
GROUPS_0239:	hypothetical protein	WBAD|WBAD_0477	WBAF|WBAF_0603
GROUPS_0240:	novR|Decarboxylase NovR	WBAD|WBAD_0478	WBAF|WBAF_0604
GROUPS_0241:	hypothetical protein	WBAD|WBAD_0481	WBAF|WBAF_1323
GROUPS_0242:	hemC|Porphobilinogen deaminase	WBAD|WBAD_0482	WBAF|WBAF_1322
GROUPS_0243:	hypothetical protein	WBAD|WBAD_0484	WBAF|WBAF_1018
GROUPS_0244:	hypothetical protein	WBAD|WBAD_0486	WBAF|WBAF_0362
GROUPS_0245:	relG_1|Toxin RelG	WBAD|WBAD_0487	WBAF|WBAF_0361
GROUPS_0246:	hypothetical protein	WBAD|WBAD_0492	WBAF|WBAF_1500
GROUPS_0247:	trmB|tRNA (guanine-N(7)-)-methyltransferase	WBAD|WBAD_0498	WBAF|WBAF_1052
GROUPS_0248:	rpsA|30S ribosomal protein S1	WBAD|WBAD_0499	WBAF|WBAF_1051
GROUPS_0249:	hup_2|DNA-binding protein HU	WBAD|WBAD_0500	WBAF|WBAF_1050
GROUPS_0250:	hypothetical protein	WBAD|WBAD_0501	WBAF|WBAF_1049
GROUPS_0251:	hypothetical protein	WBAD|WBAD_0502	WBAF|WBAF_1048
GROUPS_0252:	mmpA|Metalloprotease MmpA	WBAD|WBAD_0503	WBAF|WBAF_1047
GROUPS_0253:	bamA|Outer membrane protein assembly factor BamA	WBAD|WBAD_0504	WBAF|WBAF_1046
GROUPS_0254:	hypothetical protein	WBAD|WBAD_0505	WBAF|WBAF_1045
GROUPS_0255:	gltB|Glutamate synthase [NADPH] small chain	WBAD|WBAD_0507	WBAF|WBAF_1044
GROUPS_0256:	hyfB|Hydrogenase-4 component B	WBAD|WBAD_0508	WBAF|WBAF_1043
GROUPS_0257:	ffh|Signal recognition particle protein	WBAD|WBAD_0509	WBAF|WBAF_1042
GROUPS_0258:	rplK|50S ribosomal protein L11	WBAD|WBAD_0512	WBAF|WBAF_0668
GROUPS_0259:	rplA|50S ribosomal protein L1	WBAD|WBAD_0513	WBAF|WBAF_0667
GROUPS_0260:	rplJ|50S ribosomal protein L10	WBAD|WBAD_0514	WBAF|WBAF_0343
GROUPS_0261:	rplL|50S ribosomal protein L7/L12	WBAD|WBAD_0515	WBAF|WBAF_0342
GROUPS_0262:	dus|putative tRNA-dihydrouridine synthase	WBAD|WBAD_0516	WBAF|WBAF_0548
GROUPS_0263:	serS|Serine--tRNA ligase	WBAD|WBAD_0517	WBAF|WBAF_0546
GROUPS_0264:	purD|Phosphoribosylamine--glycine ligase	WBAD|WBAD_0518	WBAF|WBAF_0545
GROUPS_0265:	icd|Isocitrate dehydrogenase [NADP]	WBAD|WBAD_0520	WBAF|WBAF_0544
GROUPS_0266:	nth|Endonuclease III	WBAD|WBAD_0521	WBAF|WBAF_1509
GROUPS_0267:	ankX_3|Phosphocholine transferase AnkX	WBAD|WBAD_0527	WBAF|WBAF_1338
GROUPS_0268:	hypothetical protein	WBAD|WBAD_0528	WBAF|WBAF_1337
GROUPS_0269:	hypothetical protein	WBAD|WBAD_0529	WBAF|WBAF_1336
GROUPS_0270:	hypothetical protein	WBAD|WBAD_0530	WBAF|WBAF_1335
GROUPS_0271:	mnmG|tRNA uridine 5-carboxymethylaminomethyl modification enzyme MnmG	WBAD|WBAD_0532	WBAF|WBAF_0039
GROUPS_0272:	hypothetical protein	WBAD|WBAD_0533	WBAF|WBAF_0038
GROUPS_0273:	murJ|Putative lipid II flippase MurJ	WBAD|WBAD_0535	WBAF|WBAF_0036
GROUPS_0274:	tenA|Aminopyrimidine aminohydrolase	WBAD|WBAD_0539	WBAF|WBAF_1113
GROUPS_0275:	rpmA|50S ribosomal protein L27	WBAD|WBAD_0543	WBAF|WBAF_0568
GROUPS_0276:	rplU|50S ribosomal protein L21	WBAD|WBAD_0544	WBAF|WBAF_0569
GROUPS_0277:	hypothetical protein	WBAD|WBAD_0551	WBAF|WBAF_1519
GROUPS_0278:	mrdB|Rod shape-determining protein RodA	WBAD|WBAD_0553	WBAF|WBAF_1011
GROUPS_0279:	hypothetical protein	WBAD|WBAD_0555	WBAF|WBAF_1123
GROUPS_0280:	ptlF_2|Type IV secretion system protein PtlF	WBAD|WBAD_0557	WBAF|WBAF_0296
GROUPS_0281:	rnhB|Ribonuclease HII	WBAD|WBAD_0558	WBAF|WBAF_0295
GROUPS_0282:	mraY|Phospho-N-acetylmuramoyl-pentapeptide- transferase	WBAD|WBAD_0559	WBAF|WBAF_0294
GROUPS_0283:	hypothetical protein	WBAD|WBAD_0560	WBAF|WBAF_0483
GROUPS_0284:	hypothetical protein	WBAD|WBAD_0561	WBAF|WBAF_0482
GROUPS_0285:	hypothetical protein	WBAD|WBAD_0562	WBAF|WBAF_0304
GROUPS_0286:	hypothetical protein	WBAD|WBAD_0563	WBAF|WBAF_0305
GROUPS_0287:	hypothetical protein	WBAD|WBAD_0564	WBAF|WBAF_0306
GROUPS_0288:	pdhS|Cell-division control histidine kinase PdhS	WBAD|WBAD_0565	WBAF|WBAF_0307
GROUPS_0289:	argD_1|Acetylornithine aminotransferase	WBAD|WBAD_0566	WBAF|WBAF_0308
GROUPS_0290:	rluD|Ribosomal large subunit pseudouridine synthase D	WBAD|WBAD_0571	WBAF|WBAF_0539
GROUPS_0291:	dgkA|Diacylglycerol kinase	WBAD|WBAD_0572	WBAF|WBAF_0540
GROUPS_0292:	rpmG2|50S ribosomal protein L33 2	WBAD|WBAD_0575	WBAF|WBAF_0509
GROUPS_0293:	hypothetical protein	WBAD|WBAD_0579	WBAF|WBAF_0562
GROUPS_0294:	hypothetical protein	WBAD|WBAD_0582	WBAF|WBAF_1132
GROUPS_0295:	hypothetical protein	WBAD|WBAD_0583	WBAF|WBAF_1131
GROUPS_0296:	ccmF_1|Cytochrome c-type biogenesis protein CcmF	WBAD|WBAD_0586	WBAF|WBAF_0928
GROUPS_0297:	hypothetical protein	WBAD|WBAD_0587	WBAF|WBAF_0927
GROUPS_0298:	hypothetical protein	WBAD|WBAD_0597	WBAF|WBAF_0448
GROUPS_0299:	hypothetical protein	WBAD|WBAD_0601	WBAF|WBAF_0055
GROUPS_0300:	pheT|Phenylalanine--tRNA ligase beta subunit	WBAD|WBAD_0602	WBAF|WBAF_0054
GROUPS_0301:	hypothetical protein	WBAD|WBAD_0603	WBAF|WBAF_0053
GROUPS_0302:	atpB|ATP synthase subunit a	WBAD|WBAD_0604	WBAF|WBAF_0052
GROUPS_0303:	atpE|ATP synthase subunit c	WBAD|WBAD_0605	WBAF|WBAF_0051
GROUPS_0304:	atpG_1|ATP synthase subunit b'	WBAD|WBAD_0606	WBAF|WBAF_0050
GROUPS_0305:	atpF|ATP synthase subunit b	WBAD|WBAD_0607	WBAF|WBAF_0049
GROUPS_0306:	Beta-monoglucosyldiacylglycerol synthase	WBAD|WBAD_0608	WBAF|WBAF_0048
GROUPS_0307:	ctaA|Heme A synthase	WBAD|WBAD_0609	WBAF|WBAF_0047
GROUPS_0308:	accA1|Acetyl-/propionyl-coenzyme A carboxylase alpha chain	WBAD|WBAD_0610	WBAF|WBAF_0046
GROUPS_0309:	hypothetical protein	WBAD|WBAD_0611	WBAF|WBAF_0045
GROUPS_0310:	gltX|Glutamate--tRNA ligase	WBAD|WBAD_0612	WBAF|WBAF_0044
GROUPS_0311:	hemB|Delta-aminolevulinic acid dehydratase	WBAD|WBAD_0614	WBAF|WBAF_0825
GROUPS_0312:	nuoH|NADH-quinone oxidoreductase subunit H	WBAD|WBAD_0615	WBAF|WBAF_0824
GROUPS_0313:	nqo3|NADH-quinone oxidoreductase chain 3	WBAD|WBAD_0616	WBAF|WBAF_0823
GROUPS_0314:	hypothetical protein	WBAD|WBAD_0617	WBAF|WBAF_0822
GROUPS_0315:	pepA|Cytosol aminopeptidase	WBAD|WBAD_0618	WBAF|WBAF_0821
GROUPS_0316:	pcaH|Protocatechuate 3,4-dioxygenase beta chain	WBAD|WBAD_0619	WBAF|WBAF_0820
GROUPS_0317:	secB|Protein-export protein SecB	WBAD|WBAD_0621	WBAF|WBAF_1527
GROUPS_0318:	hypothetical protein	WBAD|WBAD_0622	WBAF|WBAF_1526
GROUPS_0319:	dnaQ|DNA polymerase III subunit epsilon	WBAD|WBAD_0623	WBAF|WBAF_1525
GROUPS_0320:	rnc|Ribonuclease 3	WBAD|WBAD_0625	WBAF|WBAF_1400
GROUPS_0321:	hypothetical protein	WBAD|WBAD_0626	WBAF|WBAF_1398
GROUPS_0322:	clpA|ATP-dependent Clp protease ATP-binding subunit ClpA	WBAD|WBAD_0629	WBAF|WBAF_1395
GROUPS_0323:	cshA|DEAD-box ATP-dependent RNA helicase CshA	WBAD|WBAD_0630	WBAF|WBAF_1394
GROUPS_0324:	cspA|Cold shock protein CspA	WBAD|WBAD_0631	WBAF|WBAF_1393
GROUPS_0325:	pmbA|Metalloprotease PmbA	WBAD|WBAD_0632	WBAF|WBAF_1392
GROUPS_0326:	atpG_2|ATP synthase gamma chain	WBAD|WBAD_0633	WBAF|WBAF_1391
GROUPS_0327:	hypothetical protein	WBAD|WBAD_0635	WBAF|WBAF_1216
GROUPS_0328:	hypothetical protein	WBAD|WBAD_0637	WBAF|WBAF_0878
GROUPS_0329:	hypothetical protein	WBAD|WBAD_0641	WBAF|WBAF_0168
GROUPS_0330:	ankX_5|Phosphocholine transferase AnkX	WBAD|WBAD_0657	WBAF|WBAF_1020
GROUPS_0331:	tyrS|Tyrosine--tRNA ligase	WBAD|WBAD_0658	WBAF|WBAF_1021
GROUPS_0332:	rsfS|Ribosomal silencing factor RsfS	WBAD|WBAD_0659	WBAF|WBAF_1022
GROUPS_0333:	hypothetical protein	WBAD|WBAD_0660	WBAF|WBAF_1023
GROUPS_0334:	rppH|RNA pyrophosphohydrolase	WBAD|WBAD_0661	WBAF|WBAF_1024
GROUPS_0335:	hypothetical protein	WBAD|WBAD_0673	WBAF|WBAF_0959
GROUPS_0336:	hypothetical protein	WBAD|WBAD_0677	WBAF|WBAF_1344
GROUPS_0337:	ligA|DNA ligase	WBAD|WBAD_0678	WBAF|WBAF_1346
GROUPS_0338:	recG|ATP-dependent DNA helicase RecG	WBAD|WBAD_0679	WBAF|WBAF_0258
GROUPS_0339:	hypothetical protein	WBAD|WBAD_0688	WBAF|WBAF_0223
GROUPS_0340:	hypothetical protein	WBAD|WBAD_0692	WBAF|WBAF_1497
GROUPS_0341:	hypothetical protein	WBAD|WBAD_0696	WBAF|WBAF_1441
GROUPS_0342:	hypothetical protein	WBAD|WBAD_0699	WBAF|WBAF_0019
GROUPS_0343:	hypothetical protein	WBAD|WBAD_0701	WBAF|WBAF_0020
GROUPS_0344:	hypothetical protein	WBAD|WBAD_0704	WBAF|WBAF_0582
GROUPS_0345:	purC|Phosphoribosylaminoimidazole-succinocarboxamide synthase	WBAD|WBAD_0707	WBAF|WBAF_0470
GROUPS_0346:	trmD|tRNA (guanine-N(1)-)-methyltransferase	WBAD|WBAD_0708	WBAF|WBAF_0469
GROUPS_0347:	rplS|50S ribosomal protein L19	WBAD|WBAD_0709	WBAF|WBAF_0468
GROUPS_0348:	ftsH_3|ATP-dependent zinc metalloprotease FtsH	WBAD|WBAD_0714	WBAF|WBAF_1153
GROUPS_0349:	hypothetical protein	WBAD|WBAD_0715	WBAF|WBAF_1154
GROUPS_0350:	hypothetical protein	WBAD|WBAD_0716	WBAF|WBAF_1130
GROUPS_0351:	lspA|Lipoprotein signal peptidase	WBAD|WBAD_0725	WBAF|WBAF_0517
GROUPS_0352:	grxC|Glutaredoxin-3	WBAD|WBAD_0727	WBAF|WBAF_1061
GROUPS_0353:	hypothetical protein	WBAD|WBAD_0728	WBAF|WBAF_1062
GROUPS_0354:	alsT_3|Amino-acid carrier protein AlsT	WBAD|WBAD_0735	WBAF|WBAF_1198
GROUPS_0355:	hypothetical protein	WBAD|WBAD_0736	WBAF|WBAF_1199
GROUPS_0356:	psd|Phosphatidylserine decarboxylase proenzyme	WBAD|WBAD_0737	WBAF|WBAF_1200
GROUPS_0357:	hypothetical protein	WBAD|WBAD_0742	WBAF|WBAF_0738
GROUPS_0358:	ispG|4-hydroxy-3-methylbut-2-en-1-yl diphosphate synthase (flavodoxin)	WBAD|WBAD_0743	WBAF|WBAF_0995
GROUPS_0359:	hypothetical protein	WBAD|WBAD_0744	WBAF|WBAF_0994
GROUPS_0360:	hypothetical protein	WBAD|WBAD_0745	WBAF|WBAF_0993
GROUPS_0361:	ftsK|DNA translocase FtsK	WBAD|WBAD_0746	WBAF|WBAF_0992
GROUPS_0362:	hypothetical protein	WBAD|WBAD_0747	WBAF|WBAF_0991
GROUPS_0363:	hypothetical protein	WBAD|WBAD_0748	WBAF|WBAF_0614
GROUPS_0364:	obg|GTPase Obg	WBAD|WBAD_0751	WBAF|WBAF_0616
GROUPS_0365:	murC_1|UDP-N-acetylmuramate--L-alanine ligase	WBAD|WBAD_0754	WBAF|WBAF_0320
GROUPS_0366:	bfr|Bacterioferritin	WBAD|WBAD_0756	WBAF|WBAF_0204
GROUPS_0367:	hypothetical protein	WBAD|WBAD_0757	WBAF|WBAF_0203
GROUPS_0368:	2-haloacrylate reductase	WBAD|WBAD_0761	WBAF|WBAF_0098
GROUPS_0369:	hypothetical protein	WBAD|WBAD_0762	WBAF|WBAF_0097
GROUPS_0370:	ctaG|Cytochrome c oxidase assembly protein CtaG	WBAD|WBAD_0763	WBAF|WBAF_0096
GROUPS_0371:	ybhL|Inner membrane protein YbhL	WBAD|WBAD_0764	WBAF|WBAF_0095
GROUPS_0372:	hypothetical protein	WBAD|WBAD_0765	WBAF|WBAF_0094
GROUPS_0373:	nifS|Cysteine desulfurase NifS	WBAD|WBAD_0766	WBAF|WBAF_0093
GROUPS_0374:	hypothetical protein	WBAD|WBAD_0767	WBAF|WBAF_0092
GROUPS_0375:	hypothetical protein	WBAD|WBAD_0768	WBAF|WBAF_0091
GROUPS_0376:	erpA|Iron-sulfur cluster insertion protein ErpA	WBAD|WBAD_0769	WBAF|WBAF_0089
GROUPS_0377:	dgt|Deoxyguanosinetriphosphate triphosphohydrolase-like protein	WBAD|WBAD_0770	WBAF|WBAF_0088
GROUPS_0378:	ribD|Riboflavin biosynthesis protein RibD	WBAD|WBAD_0771	WBAF|WBAF_0087
GROUPS_0379:	hypothetical protein	WBAD|WBAD_0772	WBAF|WBAF_0086
GROUPS_0380:	truB|tRNA pseudouridine synthase B	WBAD|WBAD_0773	WBAF|WBAF_0084
GROUPS_0381:	rpsO|30S ribosomal protein S15	WBAD|WBAD_0774	WBAF|WBAF_0083
GROUPS_0382:	pnp|Polyribonucleotide nucleotidyltransferase	WBAD|WBAD_0775	WBAF|WBAF_0082
GROUPS_0383:	amiD|N-acetylmuramoyl-L-alanine amidase AmiD	WBAD|WBAD_0777	WBAF|WBAF_0081
GROUPS_0384:	hypothetical protein	WBAD|WBAD_0778	WBAF|WBAF_0080
GROUPS_0385:	ftsY|Signal recognition particle receptor FtsY	WBAD|WBAD_0782	WBAF|WBAF_0389
GROUPS_0386:	ctrA|Cell cycle response regulator CtrA	WBAD|WBAD_0783	WBAF|WBAF_0237
GROUPS_0387:	gpsA|Glycerol-3-phosphate dehydrogenase [NAD(P)+]	WBAD|WBAD_0784	WBAF|WBAF_0238
GROUPS_0388:	pgpA|Phosphatidylglycerophosphatase A	WBAD|WBAD_0785	WBAF|WBAF_0239
GROUPS_0389:	hypothetical protein	WBAD|WBAD_0786	WBAF|WBAF_0240
GROUPS_0390:	divL|Sensor protein DivL	WBAD|WBAD_0787	WBAF|WBAF_0241
GROUPS_0391:	sdhB|Succinate dehydrogenase iron-sulfur subunit	WBAD|WBAD_0788	WBAF|WBAF_0242
GROUPS_0392:	ybeY|Endoribonuclease YbeY	WBAD|WBAD_0789	WBAF|WBAF_0243
GROUPS_0393:	hypothetical protein	WBAD|WBAD_0790	WBAF|WBAF_0244
GROUPS_0394:	ftsZ|Cell division protein FtsZ	WBAD|WBAD_0791	WBAF|WBAF_0245
GROUPS_0395:	hypothetical protein	WBAD|WBAD_0792	WBAF|WBAF_0246
GROUPS_0396:	hypothetical protein	WBAD|WBAD_0794	WBAF|WBAF_0380
GROUPS_0397:	hypothetical protein	WBAD|WBAD_0795	WBAF|WBAF_0381
GROUPS_0398:	hypothetical protein	WBAD|WBAD_0796	WBAF|WBAF_0382
GROUPS_0399:	smpB|SsrA-binding protein	WBAD|WBAD_0797	WBAF|WBAF_0383
GROUPS_0400:	hypothetical protein	WBAD|WBAD_0799	WBAF|WBAF_0909
GROUPS_0401:	ubiD|3-octaprenyl-4-hydroxybenzoate carboxy-lyase	WBAD|WBAD_0801	WBAF|WBAF_0459
GROUPS_0402:	hypothetical protein	WBAD|WBAD_0804	WBAF|WBAF_0464
GROUPS_0403:	hypothetical protein	WBAD|WBAD_0812	WBAF|WBAF_1512
GROUPS_0404:	pleD|Response regulator PleD	WBAD|WBAD_0813	WBAF|WBAF_1513
GROUPS_0405:	hypothetical protein	WBAD|WBAD_0815	WBAF|WBAF_1318
GROUPS_0406:	bamE|Outer membrane protein assembly factor BamE	WBAD|WBAD_0816	WBAF|WBAF_1317
GROUPS_0407:	nrdB|Ribonucleoside-diphosphate reductase subunit beta	WBAD|WBAD_0817	WBAF|WBAF_1316
GROUPS_0408:	hypothetical protein	WBAD|WBAD_0818	WBAF|WBAF_1315
GROUPS_0409:	uvrA|UvrABC system protein A	WBAD|WBAD_0828	WBAF|WBAF_0398
GROUPS_0410:	hypothetical protein	WBAD|WBAD_0829	WBAF|WBAF_0399
GROUPS_0411:	fgs|Folylpolyglutamate synthase	WBAD|WBAD_0843	WBAF|WBAF_1355
GROUPS_0412:	hypothetical protein	WBAD|WBAD_0844	WBAF|WBAF_1354
GROUPS_0413:	pasT|Persistence and stress-resistance toxin PasT	WBAD|WBAD_0846	WBAF|WBAF_0453
GROUPS_0414:	sspA|Stringent starvation protein A	WBAD|WBAD_0849	WBAF|WBAF_0156
GROUPS_0415:	ybaB|Nucleoid-associated protein YbaB	WBAD|WBAD_0852	WBAF|WBAF_1303
GROUPS_0416:	msp4|Major surface antigen 4	WBAD|WBAD_0853	WBAF|WBAF_0661
GROUPS_0417:	rpoH|RNA polymerase sigma factor RpoH	WBAD|WBAD_0854	WBAF|WBAF_1246
GROUPS_0418:	hypothetical protein	WBAD|WBAD_0855	WBAF|WBAF_1245
GROUPS_0419:	dnaN|DNA polymerase III subunit beta	WBAD|WBAD_0856	WBAF|WBAF_1244
GROUPS_0420:	truA|tRNA pseudouridine synthase A	WBAD|WBAD_0857	WBAF|WBAF_1243
GROUPS_0421:	recA|Protein RecA	WBAD|WBAD_0858	WBAF|WBAF_1242
GROUPS_0422:	hypothetical protein	WBAD|WBAD_0861	WBAF|WBAF_1133
GROUPS_0423:	lipA|Lipoyl synthase	WBAD|WBAD_0862	WBAF|WBAF_1134
GROUPS_0424:	rpmB|50S ribosomal protein L28	WBAD|WBAD_0863	WBAF|WBAF_1135
GROUPS_0425:	hypothetical protein	WBAD|WBAD_0864	WBAF|WBAF_1136
GROUPS_0426:	hypothetical protein	WBAD|WBAD_0865	WBAF|WBAF_1137
GROUPS_0427:	prs|Ribose-phosphate pyrophosphokinase	WBAD|WBAD_0867	WBAF|WBAF_0592
GROUPS_0428:	gatC|Glutamyl-tRNA(Gln) amidotransferase subunit C	WBAD|WBAD_0868	WBAF|WBAF_0593
GROUPS_0429:	tolB|Protein TolB	WBAD|WBAD_0869	WBAF|WBAF_0594
GROUPS_0430:	hypothetical protein	WBAD|WBAD_0874	WBAF|WBAF_1413
GROUPS_0431:	hypothetical protein	WBAD|WBAD_0876	WBAF|WBAF_1194
GROUPS_0432:	fumC|Fumarate hydratase class II	WBAD|WBAD_0877	WBAF|WBAF_0429
GROUPS_0433:	hypothetical protein	WBAD|WBAD_0885	WBAF|WBAF_0404
GROUPS_0434:	hypothetical protein	WBAD|WBAD_0886	WBAF|WBAF_1003
GROUPS_0435:	hypothetical protein	WBAD|WBAD_0887	WBAF|WBAF_1002
GROUPS_0436:	hypothetical protein	WBAD|WBAD_0888	WBAF|WBAF_0754
GROUPS_0437:	hypothetical protein	WBAD|WBAD_0893	WBAF|WBAF_1019
GROUPS_0438:	tpiA|Triosephosphate isomerase	WBAD|WBAD_0894	WBAF|WBAF_0748
GROUPS_0439:	hypothetical protein	WBAD|WBAD_0899	WBAF|WBAF_0803
GROUPS_0440:	hypothetical protein	WBAD|WBAD_0904	WBAF|WBAF_0171
GROUPS_0441:	hypothetical protein	WBAD|WBAD_0906	WBAF|WBAF_0213
GROUPS_0442:	bamB|Outer membrane protein assembly factor BamB	WBAD|WBAD_0907	WBAF|WBAF_0475
GROUPS_0443:	xerD_2|Tyrosine recombinase XerD	WBAD|WBAD_0909	WBAF|WBAF_0377
GROUPS_0444:	gatB|Aspartyl/glutamyl-tRNA(Asn/Gln) amidotransferase subunit B	WBAD|WBAD_0910	WBAF|WBAF_0376
GROUPS_0445:	acoA|Acetoin:2,6-dichlorophenolindophenol oxidoreductase subunit alpha	WBAD|WBAD_0911	WBAF|WBAF_0375
GROUPS_0446:	hypothetical protein	WBAD|WBAD_0912	WBAF|WBAF_1416
GROUPS_0447:	prsE|Type I secretion system membrane fusion protein PrsE	WBAD|WBAD_0913	WBAF|WBAF_1417
GROUPS_0448:	ctaC|Cytochrome c oxidase subunit 2	WBAD|WBAD_0914	WBAF|WBAF_1111
GROUPS_0449:	rnhA|Ribonuclease HI	WBAD|WBAD_0917	WBAF|WBAF_0645
GROUPS_0450:	hypothetical protein	WBAD|WBAD_0918	WBAF|WBAF_0644
GROUPS_0451:	yqaA|Inner membrane protein YqaA	WBAD|WBAD_0919	WBAF|WBAF_0643
GROUPS_0452:	cysS|Cysteine--tRNA ligase	WBAD|WBAD_0920	WBAF|WBAF_0642
GROUPS_0453:	lipB|Octanoyltransferase	WBAD|WBAD_0923	WBAF|WBAF_0597
GROUPS_0454:	ykfA|putative murein peptide carboxypeptidase	WBAD|WBAD_0924	WBAF|WBAF_0596
GROUPS_0455:	hypothetical protein	WBAD|WBAD_0927	WBAF|WBAF_0735
GROUPS_0456:	ubiA|4-hydroxybenzoate octaprenyltransferase	WBAD|WBAD_0928	WBAF|WBAF_0734
GROUPS_0457:	minD|Septum site-determining protein MinD	WBAD|WBAD_0930	WBAF|WBAF_1017
GROUPS_0458:	tldD|Metalloprotease TldD	WBAD|WBAD_0932	WBAF|WBAF_1205
GROUPS_0459:	hypothetical protein	WBAD|WBAD_0936	WBAF|WBAF_0068
GROUPS_0460:	gyrB|DNA gyrase subunit B	WBAD|WBAD_0937	WBAF|WBAF_0067
GROUPS_0461:	gatA|Glutamyl-tRNA(Gln) amidotransferase subunit A	WBAD|WBAD_0938	WBAF|WBAF_0066
GROUPS_0462:	polA|DNA polymerase I, thermostable	WBAD|WBAD_0939	WBAF|WBAF_0065
GROUPS_0463:	hypothetical protein	WBAD|WBAD_0940	WBAF|WBAF_0064
GROUPS_0464:	hypothetical protein	WBAD|WBAD_0941	WBAF|WBAF_0063
GROUPS_0465:	xthA|Exodeoxyribonuclease III	WBAD|WBAD_0942	WBAF|WBAF_0062
GROUPS_0466:	hypothetical protein	WBAD|WBAD_0943	WBAF|WBAF_0061
GROUPS_0467:	hypothetical protein	WBAD|WBAD_0944	WBAF|WBAF_0059
GROUPS_0468:	hypothetical protein	WBAD|WBAD_0948	WBAF|WBAF_0402
GROUPS_0469:	hypothetical protein	WBAD|WBAD_0949	WBAF|WBAF_0403
GROUPS_0470:	secA|Protein translocase subunit SecA	WBAD|WBAD_0951	WBAF|WBAF_0405
GROUPS_0471:	accD5|putative propionyl-CoA carboxylase beta chain 5	WBAD|WBAD_0952	WBAF|WBAF_0901
GROUPS_0472:	der|GTPase Der	WBAD|WBAD_0954	WBAF|WBAF_0522
GROUPS_0473:	hypothetical protein	WBAD|WBAD_0967	WBAF|WBAF_0267
GROUPS_0474:	guaA|GMP synthase [glutamine-hydrolyzing]	WBAD|WBAD_0968	WBAF|WBAF_0266
GROUPS_0475:	hypothetical protein	WBAD|WBAD_0969	WBAF|WBAF_0265
GROUPS_0476:	hypothetical protein	WBAD|WBAD_0970	WBAF|WBAF_0264
GROUPS_0477:	hypothetical protein	WBAD|WBAD_0971	WBAF|WBAF_0263
GROUPS_0478:	hypothetical protein	WBAD|WBAD_0973	WBAF|WBAF_0303
GROUPS_0479:	tsaD|tRNA N6-adenosine threonylcarbamoyltransferase	WBAD|WBAD_0974	WBAF|WBAF_0302
GROUPS_0480:	ankX_7|Phosphocholine transferase AnkX	WBAD|WBAD_0975	WBAF|WBAF_0301
GROUPS_0481:	prsD|Type I secretion system ATP-binding protein PrsD	WBAD|WBAD_0976	WBAF|WBAF_0300
GROUPS_0482:	hypothetical protein	WBAD|WBAD_0979	WBAF|WBAF_0111
GROUPS_0483:	hypothetical protein	WBAD|WBAD_0980	WBAF|WBAF_0109
GROUPS_0484:	elbB|Enhancing lycopene biosynthesis protein 2	WBAD|WBAD_0981	WBAF|WBAF_0108
GROUPS_0485:	hypothetical protein	WBAD|WBAD_0982	WBAF|WBAF_0107
GROUPS_0486:	ispH|4-hydroxy-3-methylbut-2-enyl diphosphate reductase	WBAD|WBAD_0983	WBAF|WBAF_0106
GROUPS_0487:	hypothetical protein	WBAD|WBAD_0984	WBAF|WBAF_0105
GROUPS_0488:	hypothetical protein	WBAD|WBAD_0985	WBAF|WBAF_0104
GROUPS_0489:	hypothetical protein	WBAD|WBAD_0986	WBAF|WBAF_0103
GROUPS_0490:	ssb|Single-stranded DNA-binding protein	WBAD|WBAD_0988	WBAF|WBAF_0101
GROUPS_0491:	dapA|4-hydroxy-tetrahydrodipicolinate synthase	WBAD|WBAD_0989	WBAF|WBAF_0100
GROUPS_0492:	hypothetical protein	WBAD|WBAD_0990	WBAF|WBAF_1088
GROUPS_0493:	def|Peptide deformylase	WBAD|WBAD_0991	WBAF|WBAF_1087
GROUPS_0494:	ftsA|Cell division protein FtsA	WBAD|WBAD_0992	WBAF|WBAF_1086
GROUPS_0495:	map|Methionine aminopeptidase	WBAD|WBAD_0993	WBAF|WBAF_1085
GROUPS_0496:	rsmH|Ribosomal RNA small subunit methyltransferase H	WBAD|WBAD_0994	WBAF|WBAF_1082
GROUPS_0497:	hypothetical protein	WBAD|WBAD_0998	WBAF|WBAF_1472
GROUPS_0498:	ada|Bifunctional transcriptional activator/DNA repair enzyme Ada	WBAD|WBAD_0999	WBAF|WBAF_1473
GROUPS_0499:	hypothetical protein	WBAD|WBAD_1000	WBAF|WBAF_1474
GROUPS_0500:	topA|DNA topoisomerase 1	WBAD|WBAD_1004	WBAF|WBAF_0673
GROUPS_0501:	tadA|tRNA-specific adenosine deaminase	WBAD|WBAD_1009	WBAF|WBAF_0272
GROUPS_0502:	hypothetical protein	WBAD|WBAD_1010	WBAF|WBAF_0273
GROUPS_0503:	pyrG|CTP synthase	WBAD|WBAD_1011	WBAF|WBAF_0274
GROUPS_0504:	hypothetical protein	WBAD|WBAD_1012	WBAF|WBAF_0275
GROUPS_0505:	caiE|Carnitine operon protein CaiE	WBAD|WBAD_1013	WBAF|WBAF_0276
GROUPS_0506:	hypothetical protein	WBAD|WBAD_1014	WBAF|WBAF_0277
GROUPS_0507:	hypothetical protein	WBAD|WBAD_1015	WBAF|WBAF_0278
GROUPS_0508:	hypothetical protein	WBAD|WBAD_1023	WBAF|WBAF_1160
GROUPS_0509:	hypothetical protein	WBAD|WBAD_1024	WBAF|WBAF_1162
GROUPS_0510:	murA|UDP-N-acetylglucosamine 1-carboxyvinyltransferase	WBAD|WBAD_1025	WBAF|WBAF_1164
GROUPS_0511:	fabF|3-oxoacyl-[acyl-carrier-protein] synthase 2	WBAD|WBAD_1026	WBAF|WBAF_1165
GROUPS_0512:	acpP|Acyl carrier protein	WBAD|WBAD_1027	WBAF|WBAF_1166
GROUPS_0513:	Farnesyl diphosphate synthase	WBAD|WBAD_1028	WBAF|WBAF_1167
GROUPS_0514:	hypothetical protein	WBAD|WBAD_1029	WBAF|WBAF_1168
GROUPS_0515:	hslU|ATP-dependent protease ATPase subunit HslU	WBAD|WBAD_1030	WBAF|WBAF_1169
GROUPS_0516:	hslV|ATP-dependent protease subunit HslV	WBAD|WBAD_1031	WBAF|WBAF_1170
GROUPS_0517:	hypothetical protein	WBAD|WBAD_1032	WBAF|WBAF_1171
GROUPS_0518:	hypothetical protein	WBAD|WBAD_1033	WBAF|WBAF_1172
GROUPS_0519:	hemH|Ferrochelatase	WBAD|WBAD_1034	WBAF|WBAF_1173
GROUPS_0520:	hypothetical protein	WBAD|WBAD_1035	WBAF|WBAF_1174
GROUPS_0521:	ndk|Nucleoside diphosphate kinase	WBAD|WBAD_1036	WBAF|WBAF_1175
GROUPS_0522:	argD_2|Acetylornithine aminotransferase	WBAD|WBAD_1037	WBAF|WBAF_1176
GROUPS_0523:	corC|Magnesium and cobalt efflux protein CorC	WBAD|WBAD_1038	WBAF|WBAF_1177
GROUPS_0524:	hypothetical protein	WBAD|WBAD_1039	WBAF|WBAF_1178
GROUPS_0525:	ubiX|3-octaprenyl-4-hydroxybenzoate carboxy-lyase partner protein	WBAD|WBAD_1040	WBAF|WBAF_1179
GROUPS_0526:	leuS|Leucine--tRNA ligase	WBAD|WBAD_1043	WBAF|WBAF_1183
GROUPS_0527:	nlpD|Murein hydrolase activator NlpD	WBAD|WBAD_1044	WBAF|WBAF_1184
GROUPS_0528:	hypothetical protein	WBAD|WBAD_1045	WBAF|WBAF_1185
GROUPS_0529:	ihfA|Integration host factor subunit alpha	WBAD|WBAD_1046	WBAF|WBAF_1186
GROUPS_0530:	hypothetical protein	WBAD|WBAD_1047	WBAF|WBAF_1187
GROUPS_0531:	mdh|Malate dehydrogenase	WBAD|WBAD_1049	WBAF|WBAF_1026
GROUPS_0532:	nqo5|NADH-quinone oxidoreductase chain 5	WBAD|WBAD_1050	WBAF|WBAF_1027
GROUPS_0533:	nuoB|NADH-quinone oxidoreductase subunit B	WBAD|WBAD_1051	WBAF|WBAF_1028
GROUPS_0534:	ndhC|NAD(P)H-quinone oxidoreductase subunit 3	WBAD|WBAD_1052	WBAF|WBAF_1029
GROUPS_0535:	putative HIT-like protein	WBAD|WBAD_1053	WBAF|WBAF_1030
GROUPS_0536:	hypothetical protein	WBAD|WBAD_1054	WBAF|WBAF_1031
GROUPS_0537:	hypothetical protein	WBAD|WBAD_1055	WBAF|WBAF_1032
GROUPS_0538:	murF|UDP-N-acetylmuramoyl-tripeptide--D-alanyl-D- alanine ligase	WBAD|WBAD_1056	WBAF|WBAF_1033
GROUPS_0539:	arnA|Bifunctional polymyxin resistance protein ArnA	WBAD|WBAD_1057	WBAF|WBAF_1034
GROUPS_0540:	plsX|Phosphate acyltransferase	WBAD|WBAD_1059	WBAF|WBAF_1038
GROUPS_0541:	rpmF|50S ribosomal protein L32	WBAD|WBAD_1060	WBAF|WBAF_1039
GROUPS_0542:	mlaE|putative phospholipid ABC transporter permease protein MlaE	WBAD|WBAD_1061	WBAF|WBAF_1040
GROUPS_0543:	mkl|putative ribonucleotide transport ATP-binding protein mkl	WBAD|WBAD_1062	WBAF|WBAF_1041
GROUPS_0544:	hypothetical protein	WBAD|WBAD_1065	WBAF|WBAF_1339
GROUPS_0545:	hypothetical protein	WBAD|WBAD_1067	WBAF|WBAF_1326
GROUPS_0546:	hypothetical protein	WBAD|WBAD_1068	WBAF|WBAF_1327
GROUPS_0547:	yceJ|Cytochrome b561	WBAD|WBAD_1070	WBAF|WBAF_0868
GROUPS_0548:	nuoD|NADH-quinone oxidoreductase subunit D	WBAD|WBAD_1071	WBAF|WBAF_0869
GROUPS_0549:	recJ|Single-stranded-DNA-specific exonuclease RecJ	WBAD|WBAD_1072	WBAF|WBAF_0462
GROUPS_0550:	miaB|tRNA-2-methylthio-N(6)-dimethylallyladenosine synthase	WBAD|WBAD_1073	WBAF|WBAF_0331
GROUPS_0551:	purF|Amidophosphoribosyltransferase	WBAD|WBAD_1081	WBAF|WBAF_0779
GROUPS_0552:	hypothetical protein	WBAD|WBAD_1082	WBAF|WBAF_0780
GROUPS_0553:	coq7|2-nonaprenyl-3-methyl-6-methoxy-1,4-benzoquinol hydroxylase	WBAD|WBAD_1083	WBAF|WBAF_0781
GROUPS_0554:	yidC|Membrane protein insertase YidC	WBAD|WBAD_1086	WBAF|WBAF_0723
GROUPS_0555:	ribH1|6,7-dimethyl-8-ribityllumazine synthase 1	WBAD|WBAD_1087	WBAF|WBAF_0722
GROUPS_0556:	nusB|N utilization substance protein B	WBAD|WBAD_1088	WBAF|WBAF_0721
GROUPS_0557:	hypothetical protein	WBAD|WBAD_1089	WBAF|WBAF_0720
GROUPS_0558:	dut|Deoxyuridine 5'-triphosphate nucleotidohydrolase	WBAD|WBAD_1090	WBAF|WBAF_0719
GROUPS_0559:	mutS|DNA mismatch repair protein MutS	WBAD|WBAD_1100	WBAF|WBAF_0967
GROUPS_0560:	hypothetical protein	WBAD|WBAD_1101	WBAF|WBAF_0968
GROUPS_0561:	hypothetical protein	WBAD|WBAD_1105	WBAF|WBAF_0924
GROUPS_0562:	purA|Adenylosuccinate synthetase	WBAD|WBAD_1106	WBAF|WBAF_0925
GROUPS_0563:	trpS|Tryptophan--tRNA ligase	WBAD|WBAD_1109	WBAF|WBAF_0015
GROUPS_0564:	grpE|Protein GrpE	WBAD|WBAD_1110	WBAF|WBAF_0016
GROUPS_0565:	rpsP|30S ribosomal protein S16	WBAD|WBAD_1112	WBAF|WBAF_1360
GROUPS_0566:	hypothetical protein	WBAD|WBAD_1114	WBAF|WBAF_1004
GROUPS_0567:	plsY|putative glycerol-3-phosphate acyltransferase	WBAD|WBAD_1118	WBAF|WBAF_1501
GROUPS_0568:	hypothetical protein	WBAD|WBAD_1126	WBAF|WBAF_0886
GROUPS_0569:	coaD|Phosphopantetheine adenylyltransferase	WBAD|WBAD_1128	WBAF|WBAF_0884
GROUPS_0570:	hypothetical protein	WBAD|WBAD_1129	WBAF|WBAF_0883
GROUPS_0571:	hypothetical protein	WBAD|WBAD_1136	WBAF|WBAF_1144
GROUPS_0572:	glyQ|Glycine--tRNA ligase alpha subunit	WBAD|WBAD_1137	WBAF|WBAF_1145
GROUPS_0573:	glyS|Glycine--tRNA ligase beta subunit	WBAD|WBAD_1138	WBAF|WBAF_1146
GROUPS_0574:	uvrC|UvrABC system protein C	WBAD|WBAD_1139	WBAF|WBAF_1147
GROUPS_0575:	hypothetical protein	WBAD|WBAD_1140	WBAF|WBAF_1148
GROUPS_0576:	Putative TrmH family tRNA/rRNA methyltransferase	WBAD|WBAD_1141	WBAF|WBAF_1149
GROUPS_0577:	hypothetical protein	WBAD|WBAD_1142	WBAF|WBAF_1150
GROUPS_0578:	nfuA|Fe/S biogenesis protein NfuA	WBAD|WBAD_1145	WBAF|WBAF_0023
GROUPS_0579:	hisS|Histidine--tRNA ligase	WBAD|WBAD_1146	WBAF|WBAF_0024
GROUPS_0580:	surE|5'-nucleotidase SurE	WBAD|WBAD_1147	WBAF|WBAF_0025
GROUPS_0581:	hypothetical protein	WBAD|WBAD_1148	WBAF|WBAF_0026
GROUPS_0582:	adiC_2|Arginine/agmatine antiporter	WBAD|WBAD_1149	WBAF|WBAF_0028
GROUPS_0583:	hypothetical protein	WBAD|WBAD_1150	WBAF|WBAF_0029
GROUPS_0584:	asd2|Aspartate-semialdehyde dehydrogenase 2	WBAD|WBAD_1151	WBAF|WBAF_0030
GROUPS_0585:	purK|N5-carboxyaminoimidazole ribonucleotide synthase	WBAD|WBAD_1152	WBAF|WBAF_0031
GROUPS_0586:	apaG|Protein ApaG	WBAD|WBAD_1153	WBAF|WBAF_0032
GROUPS_0587:	cysW|Sulfate transport system permease protein CysW	WBAD|WBAD_1154	WBAF|WBAF_0033
GROUPS_0588:	glpE|Thiosulfate sulfurtransferase GlpE	WBAD|WBAD_1155	WBAF|WBAF_0034
GROUPS_0589:	hypothetical protein	WBAD|WBAD_1160	WBAF|WBAF_1075
GROUPS_0590:	yciK|putative oxidoreductase YciK	WBAD|WBAD_1161	WBAF|WBAF_1076
GROUPS_0591:	carB|Carbamoyl-phosphate synthase large chain	WBAD|WBAD_1163	WBAF|WBAF_1077
GROUPS_0592:	RlpA-like protein	WBAD|WBAD_1165	WBAF|WBAF_1239
GROUPS_0593:	murC_2|UDP-N-acetylmuramate--L-alanine ligase	WBAD|WBAD_1166	WBAF|WBAF_1240
GROUPS_0594:	bcr_2|Bicyclomycin resistance protein	WBAD|WBAD_1167	WBAF|WBAF_0386
GROUPS_0595:	prfA|Peptide chain release factor 1	WBAD|WBAD_1169	WBAF|WBAF_1381
GROUPS_0596:	engB|putative GTP-binding protein EngB	WBAD|WBAD_1170	WBAF|WBAF_1382
GROUPS_0597:	argB|Acetylglutamate kinase	WBAD|WBAD_1171	WBAF|WBAF_1533
GROUPS_0598:	hypothetical protein	WBAD|WBAD_1175	WBAF|WBAF_1263
GROUPS_0599:	ccmH|Cytochrome c-type biogenesis protein CcmH	WBAD|WBAD_1176	WBAF|WBAF_1262
GROUPS_0600:	addA|ATP-dependent helicase/nuclease subunit A	WBAD|WBAD_1177	WBAF|WBAF_1261
GROUPS_0601:	ispE|4-diphosphocytidyl-2-C-methyl-D-erythritol kinase	WBAD|WBAD_1178	WBAF|WBAF_1260
GROUPS_0602:	hypothetical protein	WBAD|WBAD_1179	WBAF|WBAF_1259
GROUPS_0603:	znuB|High-affinity zinc uptake system membrane protein ZnuB	WBAD|WBAD_1180	WBAF|WBAF_1258
GROUPS_0604:	hypothetical protein	WBAD|WBAD_1181	WBAF|WBAF_1257
GROUPS_0605:	gltX1|Glutamate--tRNA ligase 1	WBAD|WBAD_1182	WBAF|WBAF_1255
GROUPS_0606:	typA|GTP-binding protein TypA/BipA	WBAD|WBAD_1183	WBAF|WBAF_0573
GROUPS_0607:	hypothetical protein	WBAD|WBAD_1189	WBAF|WBAF_0133
GROUPS_0608:	dhfR|Dihydrofolate reductase	WBAD|WBAD_1191	WBAF|WBAF_0130
GROUPS_0609:	folP|Dihydropteroate synthase	WBAD|WBAD_1192	WBAF|WBAF_0129
GROUPS_0610:	folB|Dihydroneopterin aldolase	WBAD|WBAD_1193	WBAF|WBAF_0128
GROUPS_0611:	PqqC-like protein	WBAD|WBAD_1194	WBAF|WBAF_0127
GROUPS_0612:	hypothetical protein	WBAD|WBAD_1195	WBAF|WBAF_0126
GROUPS_0613:	dapB|4-hydroxy-tetrahydrodipicolinate reductase	WBAD|WBAD_1201	WBAF|WBAF_1405
GROUPS_0614:	pstB|Phosphate import ATP-binding protein PstB	WBAD|WBAD_1202	WBAF|WBAF_1406
GROUPS_0615:	mtaB|Threonylcarbamoyladenosine tRNA methylthiotransferase MtaB	WBAD|WBAD_1204	WBAF|WBAF_0255
GROUPS_0616:	hypothetical protein	WBAD|WBAD_1205	WBAF|WBAF_0256
GROUPS_0617:	hypothetical protein	WBAD|WBAD_1206	WBAF|WBAF_0257
GROUPS_0618:	mdtC|Multidrug resistance protein MdtC	WBAD|WBAD_1211	WBAF|WBAF_0730
GROUPS_0619:	nusA|Transcription termination/antitermination protein NusA	WBAD|WBAD_1212	WBAF|WBAF_0731
GROUPS_0620:	hypothetical protein	WBAD|WBAD_1224	WBAF|WBAF_0297
GROUPS_0621:	pdhC|Dihydrolipoyllysine-residue acetyltransferase component of pyruvate dehydrogenase complex	WBAD|WBAD_1225	WBAF|WBAF_0298
GROUPS_0622:	mucD|putative periplasmic serine endoprotease DegP-like protein	WBAD|WBAD_1228	WBAF|WBAF_0612
GROUPS_0623:	hflC|Modulator of FtsH protease HflC	WBAD|WBAD_1229	WBAF|WBAF_0611
GROUPS_0624:	hflK|Modulator of FtsH protease HflK	WBAD|WBAD_1230	WBAF|WBAF_0610
GROUPS_0625:	hypothetical protein	WBAD|WBAD_1231	WBAF|WBAF_0366
GROUPS_0626:	purE|N5-carboxyaminoimidazole ribonucleotide mutase	WBAD|WBAD_1233	WBAF|WBAF_0487
GROUPS_0627:	hypothetical protein	WBAD|WBAD_1234	WBAF|WBAF_1440
GROUPS_0628:	rpoZ|DNA-directed RNA polymerase subunit omega	WBAD|WBAD_1235	WBAF|WBAF_0793
GROUPS_0629:	hypothetical protein	WBAD|WBAD_1236	WBAF|WBAF_0794
GROUPS_0630:	mrpG|Na(+)/H(+) antiporter subunit G	WBAD|WBAD_1237	WBAF|WBAF_0795
GROUPS_0631:	mrpA_2|Na(+)/H(+) antiporter subunit A	WBAD|WBAD_1238	WBAF|WBAF_0796
GROUPS_0632:	mrpB|Na(+)/H(+) antiporter subunit B	WBAD|WBAD_1239	WBAF|WBAF_0797
GROUPS_0633:	mnhC1|Na(+)/H(+) antiporter subunit C1	WBAD|WBAD_1240	WBAF|WBAF_0798
GROUPS_0634:	rpoD|RNA polymerase sigma factor RpoD	WBAD|WBAD_1241	WBAF|WBAF_1202
GROUPS_0635:	hypothetical protein	WBAD|WBAD_1242	WBAF|WBAF_1203
GROUPS_0636:	hypothetical protein	WBAD|WBAD_1244	WBAF|WBAF_1204
GROUPS_0637:	hypothetical protein	WBAD|WBAD_1247	WBAF|WBAF_1069
GROUPS_0638:	ruvB|Holliday junction ATP-dependent DNA helicase RuvB	WBAD|WBAD_1248	WBAF|WBAF_1068
GROUPS_0639:	ruvA|Holliday junction ATP-dependent DNA helicase RuvA	WBAD|WBAD_1249	WBAF|WBAF_1067
GROUPS_0640:	Cytochrome c2	WBAD|WBAD_1250	WBAF|WBAF_1066
GROUPS_0641:	menH|2-succinyl-6-hydroxy-2, 4-cyclohexadiene-1-carboxylate synthase	WBAD|WBAD_1251	WBAF|WBAF_0489
GROUPS_0642:	hypothetical protein	WBAD|WBAD_1253	WBAF|WBAF_0938
GROUPS_0643:	nuoJ|NADH-quinone oxidoreductase subunit J	WBAD|WBAD_1254	WBAF|WBAF_0941
GROUPS_0644:	nuoK|NADH-quinone oxidoreductase subunit K	WBAD|WBAD_1255	WBAF|WBAF_0940
GROUPS_0645:	nuoM|NADH-quinone oxidoreductase subunit M	WBAD|WBAD_1257	WBAF|WBAF_0702
GROUPS_0646:	nuoN|NADH-quinone oxidoreductase subunit N	WBAD|WBAD_1258	WBAF|WBAF_0701
GROUPS_0647:	birA|Bifunctional ligase/repressor BirA	WBAD|WBAD_1259	WBAF|WBAF_0700
GROUPS_0648:	hypothetical protein	WBAD|WBAD_1260	WBAF|WBAF_0699
GROUPS_0649:	ccmE|Cytochrome c-type biogenesis protein CcmE	WBAD|WBAD_1261	WBAF|WBAF_0698
GROUPS_0650:	hypothetical protein	WBAD|WBAD_1262	WBAF|WBAF_0697
GROUPS_0651:	hypothetical protein	WBAD|WBAD_1263	WBAF|WBAF_0696
GROUPS_0652:	hypothetical protein	WBAD|WBAD_1267	WBAF|WBAF_0536
GROUPS_0653:	tmk|Thymidylate kinase	WBAD|WBAD_1268	WBAF|WBAF_0535
GROUPS_0654:	resA|Thiol-disulfide oxidoreductase ResA	WBAD|WBAD_1269	WBAF|WBAF_0534
GROUPS_0655:	kefC|Glutathione-regulated potassium-efflux system protein KefC	WBAD|WBAD_1270	WBAF|WBAF_0533
GROUPS_0656:	lysC|Aspartate kinase Ask_LysC	WBAD|WBAD_1271	WBAF|WBAF_0532
GROUPS_0657:	recF|DNA replication and repair protein RecF	WBAD|WBAD_1272	WBAF|WBAF_0531
GROUPS_0658:	bcp|Putative peroxiredoxin bcp	WBAD|WBAD_1273	WBAF|WBAF_0530
GROUPS_0659:	gshB|Glutathione synthetase	WBAD|WBAD_1274	WBAF|WBAF_0529
GROUPS_0660:	murG|UDP-N-acetylglucosamine--N-acetylmuramyl- (pentapeptide) pyrophosphoryl-undecaprenol N-acetylglucosamine transferase	WBAD|WBAD_1275	WBAF|WBAF_0528
GROUPS_0661:	hypothetical protein	WBAD|WBAD_1276	WBAF|WBAF_0527
GROUPS_0662:	lpd|Dihydrolipoyl dehydrogenase	WBAD|WBAD_1277	WBAF|WBAF_0526
GROUPS_0663:	dsbB|Disulfide bond formation protein B	WBAD|WBAD_1278	WBAF|WBAF_0525
GROUPS_0664:	putative transcriptional regulatory protein	WBAD|WBAD_1282	WBAF|WBAF_0851
GROUPS_0665:	hypothetical protein	WBAD|WBAD_1283	WBAF|WBAF_0849
GROUPS_0666:	pgsA|CDP-diacylglycerol--glycerol-3-phosphate 3-phosphatidyltransferase	WBAD|WBAD_1284	WBAF|WBAF_0848
GROUPS_0667:	tme|NADP-dependent malic enzyme	WBAD|WBAD_1285	WBAF|WBAF_0847
GROUPS_0668:	hypothetical protein	WBAD|WBAD_1286	WBAF|WBAF_0846
GROUPS_0669:	grxD|Glutaredoxin-4	WBAD|WBAD_1287	WBAF|WBAF_0845
GROUPS_0670:	hemA|5-aminolevulinate synthase	WBAD|WBAD_1293	WBAF|WBAF_0313
GROUPS_0671:	suhB|Fructose-1, 6-bisphosphatase/inositol-1-monophosphatase	WBAD|WBAD_1294	WBAF|WBAF_0312
GROUPS_0672:	efp|Elongation factor P	WBAD|WBAD_1295	WBAF|WBAF_0311
GROUPS_0673:	rimM|Ribosome maturation factor RimM	WBAD|WBAD_1296	WBAF|WBAF_0310
GROUPS_0674:	hypothetical protein	WBAD|WBAD_1298	WBAF|WBAF_0309
GROUPS_0675:	hypothetical protein	WBAD|WBAD_1299	WBAF|WBAF_0693
GROUPS_0676:	nuoF|NADH-quinone oxidoreductase subunit F	WBAD|WBAD_1302	WBAF|WBAF_0690
GROUPS_0677:	infC|Translation initiation factor IF-3	WBAD|WBAD_1303	WBAF|WBAF_0689
GROUPS_0678:	thrS|Threonine--tRNA ligase	WBAD|WBAD_1304	WBAF|WBAF_0688
GROUPS_0679:	nuoI|NADH-quinone oxidoreductase subunit I	WBAD|WBAD_1305	WBAF|WBAF_0687
GROUPS_0680:	mnmE|tRNA modification GTPase MnmE	WBAD|WBAD_1306	WBAF|WBAF_0686
GROUPS_0681:	Ferredoxin--NADP reductase	WBAD|WBAD_1308	WBAF|WBAF_0684
GROUPS_0682:	hypothetical protein	WBAD|WBAD_1311	WBAF|WBAF_1432
GROUPS_0683:	dapE|Succinyl-diaminopimelate desuccinylase	WBAD|WBAD_1314	WBAF|WBAF_0134
GROUPS_0684:	egsA|Glycerol-1-phosphate dehydrogenase [NAD(P)+]	WBAD|WBAD_1315	WBAF|WBAF_0135
GROUPS_0685:	hypothetical protein	WBAD|WBAD_1316	WBAF|WBAF_0455
GROUPS_0686:	hypothetical protein	WBAD|WBAD_1317	WBAF|WBAF_0456
GROUPS_0687:	hypothetical protein	WBAD|WBAD_1320	WBAF|WBAF_1508
GROUPS_0688:	surA_2|Chaperone SurA	WBAD|WBAD_1321	WBAF|WBAF_1507
GROUPS_0689:	pyrK|Dihydroorotate dehydrogenase B (NAD(+)), electron transfer subunit	WBAD|WBAD_1322	WBAF|WBAF_1506
GROUPS_0690:	5-formyltetrahydrofolate cyclo-ligase	WBAD|WBAD_1323	WBAF|WBAF_1505
GROUPS_0691:	hypothetical protein	WBAD|WBAD_1324	WBAF|WBAF_0744
GROUPS_0692:	rpmJ|50S ribosomal protein L36	WBAD|WBAD_1329	WBAF|WBAF_0588
GROUPS_0693:	yqfL|Putative pyruvate, phosphate dikinase regulatory protein	WBAD|WBAD_1330	WBAF|WBAF_0589
GROUPS_0694:	ccmC|Heme exporter protein C	WBAD|WBAD_1331	WBAF|WBAF_0590
GROUPS_0695:	dxr|1-deoxy-D-xylulose 5-phosphate reductoisomerase	WBAD|WBAD_1332	WBAF|WBAF_1408
GROUPS_0696:	hypothetical protein	WBAD|WBAD_1333	WBAF|WBAF_1409
GROUPS_0697:	hypothetical protein	WBAD|WBAD_1334	WBAF|WBAF_1410

## Sheet: Pan_genome
GROUPS_0002:	hypothetical protein	WBAF|WBAF_0357	WBAF|WBAF_1230	WBAF|WBAF_0363
GROUPS_0003:	hypothetical protein	WBAF|WBAF_0496	WBAF|WBAF_0761	WBAF|WBAF_0755
GROUPS_0004:	relG_2|Toxin RelG	WBAD|WBAD_1116	WBAD|WBAD_1325
GROUPS_0005:	hypothetical protein	WBAF|WBAF_1073	WBAF|WBAF_1074
GROUPS_0006:	hypothetical protein	WBAF|WBAF_1314	WBAF|WBAF_1446
GROUPS_0007:	hypothetical protein	WBAD|WBAD_0078	WBAD|WBAD_0143
GROUPS_0008:	hypothetical protein	WBAD|WBAD_0229	WBAD|WBAD_1119
GROUPS_0009:	hypothetical protein	WBAD|WBAD_0650	WBAD|WBAD_0698
GROUPS_0010:	hypothetical protein	WBAD|WBAD_0653	WBAD|WBAD_0702
GROUPS_0011:	hypothetical protein	WBAD|WBAD_0694	WBAD|WBAD_1120
GROUPS_0012:	hypothetical protein	WBAF|WBAF_0216	WBAF|WBAF_0457
GROUPS_0698:	nrdZ|Vitamin B12-dependent ribonucleoside-diphosphate reductase	WBAD|WBAD_0011
GROUPS_0699:	carA|Carbamoyl-phosphate synthase small chain	WBAD|WBAD_0021
GROUPS_0700:	cvpA|Colicin V production protein	WBAD|WBAD_0030
GROUPS_0701:	hypothetical protein	WBAD|WBAD_0036
GROUPS_0702:	hypothetical protein	WBAD|WBAD_0041
GROUPS_0703:	hypothetical protein	WBAD|WBAD_0047
GROUPS_0704:	Aspartate aminotransferase	WBAD|WBAD_0060
GROUPS_0705:	hypothetical protein	WBAD|WBAD_0063
GROUPS_0706:	hypothetical protein	WBAD|WBAD_0069
GROUPS_0707:	wapA|tRNA nuclease WapA	WBAD|WBAD_0070
GROUPS_0708:	hypothetical protein	WBAD|WBAD_0071
GROUPS_0709:	petB|Cytochrome b	WBAD|WBAD_0074
GROUPS_0710:	hypothetical protein	WBAD|WBAD_0098
GROUPS_0711:	pyrC|Dihydroorotase	WBAD|WBAD_0104
GROUPS_0712:	metC|Cystathionine beta-lyase MetC	WBAD|WBAD_0112
GROUPS_0713:	groL5|60 kDa chaperonin 5	WBAD|WBAD_0121
GROUPS_0714:	hypothetical protein	WBAD|WBAD_0123
GROUPS_0715:	aaeA|p-hydroxybenzoic acid efflux pump subunit AaeA	WBAD|WBAD_0132
GROUPS_0716:	hypothetical protein	WBAD|WBAD_0141
GROUPS_0717:	hypothetical protein	WBAD|WBAD_0142
GROUPS_0718:	traG|Conjugal transfer protein TraG	WBAD|WBAD_0155
GROUPS_0719:	hypothetical protein	WBAD|WBAD_0162
GROUPS_0720:	hypothetical protein	WBAD|WBAD_0163
GROUPS_0721:	trkG|Trk system potassium uptake protein TrkG	WBAD|WBAD_0165
GROUPS_0722:	hypothetical protein	WBAD|WBAD_0180
GROUPS_0723:	hypothetical protein	WBAD|WBAD_0182
GROUPS_0724:	znuA|High-affinity zinc uptake system protein ZnuA	WBAD|WBAD_0189
GROUPS_0725:	smc_2|Chromosome partition protein Smc	WBAD|WBAD_0192
GROUPS_0726:	hypothetical protein	WBAD|WBAD_0200
GROUPS_0727:	pdxJ|Pyridoxine 5'-phosphate synthase	WBAD|WBAD_0203
GROUPS_0728:	rplM|50S ribosomal protein L13	WBAD|WBAD_0206
GROUPS_0729:	hypothetical protein	WBAD|WBAD_0208
GROUPS_0730:	pheS|Phenylalanine--tRNA ligase alpha subunit	WBAD|WBAD_0211
GROUPS_0731:	hypothetical protein	WBAD|WBAD_0214
GROUPS_0732:	hypothetical protein	WBAD|WBAD_0215
GROUPS_0733:	Putative multidrug export ATP-binding/permease protein	WBAD|WBAD_0216
GROUPS_0734:	hypothetical protein	WBAD|WBAD_0233
GROUPS_0735:	hypothetical protein	WBAD|WBAD_0234
GROUPS_0736:	hypothetical protein	WBAD|WBAD_0235
GROUPS_0737:	hypothetical protein	WBAD|WBAD_0236
GROUPS_0738:	tqsA|AI-2 transport protein TqsA	WBAD|WBAD_0243
GROUPS_0739:	parB|putative chromosome-partitioning protein ParB	WBAD|WBAD_0246
GROUPS_0740:	rsmE|Ribosomal RNA small subunit methyltransferase E	WBAD|WBAD_0251
GROUPS_0741:	dapF|Diaminopimelate epimerase	WBAD|WBAD_0256
GROUPS_0742:	bioY|Biotin transporter BioY	WBAD|WBAD_0259
GROUPS_0743:	rluC|Ribosomal large subunit pseudouridine synthase C	WBAD|WBAD_0272
GROUPS_0744:	prfB|Peptide chain release factor 2	WBAD|WBAD_0275
GROUPS_0745:	Magnesium transporter MgtE	WBAD|WBAD_0276
GROUPS_0746:	fusA|Elongation factor G	WBAD|WBAD_0283
GROUPS_0747:	prmC|Release factor glutamine methyltransferase	WBAD|WBAD_0287
GROUPS_0748:	tig|Trigger factor	WBAD|WBAD_0290
GROUPS_0749:	clpP|ATP-dependent Clp protease proteolytic subunit	WBAD|WBAD_0291
GROUPS_0750:	hypothetical protein	WBAD|WBAD_0299
GROUPS_0751:	hypothetical protein	WBAD|WBAD_0300
GROUPS_0752:	hypothetical protein	WBAD|WBAD_0301
GROUPS_0753:	hypothetical protein	WBAD|WBAD_0302
GROUPS_0754:	hypothetical protein	WBAD|WBAD_0322
GROUPS_0755:	hypothetical protein	WBAD|WBAD_0323
GROUPS_0756:	hypothetical protein	WBAD|WBAD_0330
GROUPS_0757:	dapD|2,3,4,5-tetrahydropyridine-2,6-dicarboxylate N-succinyltransferase	WBAD|WBAD_0333
GROUPS_0758:	sdhA|Succinate dehydrogenase flavoprotein subunit	WBAD|WBAD_0335
GROUPS_0759:	pipB2|Secreted effector protein pipB2	WBAD|WBAD_0338
GROUPS_0760:	hypothetical protein	WBAD|WBAD_0339
GROUPS_0761:	idiA|Iron deficiency-induced protein A	WBAD|WBAD_0341
GROUPS_0762:	pksC|Polyketide biosynthesis malonyl CoA-acyl carrier protein transacylase PksC	WBAD|WBAD_0345
GROUPS_0763:	gpmI|2,3-bisphosphoglycerate-independent phosphoglycerate mutase	WBAD|WBAD_0347
GROUPS_0764:	alaS_1|Alanine--tRNA ligase	WBAD|WBAD_0349
GROUPS_0765:	alaS_2|Alanine--tRNA ligase	WBAD|WBAD_0350
GROUPS_0766:	hypothetical protein	WBAD|WBAD_0351
GROUPS_0767:	hypothetical protein	WBAD|WBAD_0352
GROUPS_0768:	hypothetical protein	WBAD|WBAD_0353
GROUPS_0769:	rplT|50S ribosomal protein L20	WBAD|WBAD_0355
GROUPS_0770:	fmt|Methionyl-tRNA formyltransferase	WBAD|WBAD_0356
GROUPS_0771:	purH|Bifunctional purine biosynthesis protein PurH	WBAD|WBAD_0357
GROUPS_0772:	rplC|50S ribosomal protein L3	WBAD|WBAD_0368
GROUPS_0773:	rplD|50S ribosomal protein L4	WBAD|WBAD_0369
GROUPS_0774:	rplW|50S ribosomal protein L23	WBAD|WBAD_0370
GROUPS_0775:	rplP|50S ribosomal protein L16	WBAD|WBAD_0375
GROUPS_0776:	rpsE|30S ribosomal protein S5	WBAD|WBAD_0384
GROUPS_0777:	rplO|50S ribosomal protein L15	WBAD|WBAD_0385
GROUPS_0778:	ribB|3,4-dihydroxy-2-butanone 4-phosphate synthase	WBAD|WBAD_0396
GROUPS_0779:	sppA_1|Putative signal peptide peptidase SppA	WBAD|WBAD_0404
GROUPS_0780:	hypothetical protein	WBAD|WBAD_0406
GROUPS_0781:	hypothetical protein	WBAD|WBAD_0408
GROUPS_0782:	hypothetical protein	WBAD|WBAD_0409
GROUPS_0783:	hypothetical protein	WBAD|WBAD_0410
GROUPS_0784:	hypothetical protein	WBAD|WBAD_0411
GROUPS_0785:	smc_3|Chromosome partition protein Smc	WBAD|WBAD_0416
GROUPS_0786:	valS|Valine--tRNA ligase	WBAD|WBAD_0418
GROUPS_0787:	hypothetical protein	WBAD|WBAD_0421
GROUPS_0788:	hypothetical protein	WBAD|WBAD_0423
GROUPS_0789:	hypothetical protein	WBAD|WBAD_0425
GROUPS_0790:	hypothetical protein	WBAD|WBAD_0427
GROUPS_0791:	hypothetical protein	WBAD|WBAD_0431
GROUPS_0792:	hypothetical protein	WBAD|WBAD_0438
GROUPS_0793:	hypothetical protein	WBAD|WBAD_0480
GROUPS_0794:	hypothetical protein	WBAD|WBAD_0494
GROUPS_0795:	hypothetical protein	WBAD|WBAD_0495
GROUPS_0796:	fabZ|3-hydroxyacyl-[acyl-carrier-protein] dehydratase FabZ	WBAD|WBAD_0506
GROUPS_0797:	nusG|Transcription termination/antitermination protein NusG	WBAD|WBAD_0511
GROUPS_0798:	hypothetical protein	WBAD|WBAD_0519
GROUPS_0799:	pepQ|Xaa-Pro dipeptidase	WBAD|WBAD_0531
GROUPS_0800:	hypothetical protein	WBAD|WBAD_0536
GROUPS_0801:	hypothetical protein	WBAD|WBAD_0540
GROUPS_0802:	metK|S-adenosylmethionine synthase	WBAD|WBAD_0541
GROUPS_0803:	sucA|2-oxoglutarate dehydrogenase E1 component	WBAD|WBAD_0547
GROUPS_0804:	ankX_4|Phosphocholine transferase AnkX	WBAD|WBAD_0548
GROUPS_0805:	iscS|Cysteine desulfurase IscS	WBAD|WBAD_0552
GROUPS_0806:	mrpD|Na(+)/H(+) antiporter subunit D	WBAD|WBAD_0554
GROUPS_0807:	mlaD|putative phospholipid ABC transporter-binding protein MlaD	WBAD|WBAD_0556
GROUPS_0808:	hypothetical protein	WBAD|WBAD_0567
GROUPS_0809:	hypothetical protein	WBAD|WBAD_0568
GROUPS_0810:	hypothetical protein	WBAD|WBAD_0570
GROUPS_0811:	hypothetical protein	WBAD|WBAD_0578
GROUPS_0812:	ftsH_1|ATP-dependent zinc metalloprotease FtsH	WBAD|WBAD_0588
GROUPS_0813:	tilS|tRNA(Ile)-lysidine synthase	WBAD|WBAD_0589
GROUPS_0814:	Outer membrane lipoprotein Omp16	WBAD|WBAD_0590
GROUPS_0815:	Thermostable carboxypeptidase 1	WBAD|WBAD_0591
GROUPS_0816:	mreB|Rod shape-determining protein MreB	WBAD|WBAD_0592
GROUPS_0817:	mnmA|tRNA-specific 2-thiouridylase MnmA	WBAD|WBAD_0593
GROUPS_0818:	hypothetical protein	WBAD|WBAD_0594
GROUPS_0819:	ppa|Inorganic pyrophosphatase	WBAD|WBAD_0595
GROUPS_0820:	ileS|Isoleucine--tRNA ligase	WBAD|WBAD_0600
GROUPS_0821:	acnA|Aconitate hydratase 1	WBAD|WBAD_0620
GROUPS_0822:	ypmQ|SCO1 protein	WBAD|WBAD_0624
GROUPS_0823:	hypothetical protein	WBAD|WBAD_0628
GROUPS_0824:	hypothetical protein	WBAD|WBAD_0634
GROUPS_0825:	lolE|Lipoprotein-releasing system transmembrane protein LolE	WBAD|WBAD_0636
GROUPS_0826:	hypothetical protein	WBAD|WBAD_0638
GROUPS_0827:	hypothetical protein	WBAD|WBAD_0639
GROUPS_0828:	hypothetical protein	WBAD|WBAD_0648
GROUPS_0829:	hypothetical protein	WBAD|WBAD_0649
GROUPS_0830:	hypothetical protein	WBAD|WBAD_0651
GROUPS_0831:	hypothetical protein	WBAD|WBAD_0652
GROUPS_0832:	hypothetical protein	WBAD|WBAD_0654
GROUPS_0833:	hypothetical protein	WBAD|WBAD_0664
GROUPS_0834:	hypothetical protein	WBAD|WBAD_0665
GROUPS_0835:	panC|Pantothenate synthetase	WBAD|WBAD_0668
GROUPS_0836:	hypothetical protein	WBAD|WBAD_0669
GROUPS_0837:	panD|Aspartate 1-decarboxylase	WBAD|WBAD_0670
GROUPS_0838:	panB|3-methyl-2-oxobutanoate hydroxymethyltransferase	WBAD|WBAD_0671
GROUPS_0839:	ldh|Leucine dehydrogenase	WBAD|WBAD_0672
GROUPS_0840:	hypothetical protein	WBAD|WBAD_0675
GROUPS_0841:	hypothetical protein	WBAD|WBAD_0689
GROUPS_0842:	hypothetical protein	WBAD|WBAD_0697
GROUPS_0843:	hypothetical protein	WBAD|WBAD_0700
GROUPS_0844:	hypothetical protein	WBAD|WBAD_0703
GROUPS_0845:	hypothetical protein	WBAD|WBAD_0705
GROUPS_0846:	purM|Phosphoribosylformylglycinamidine cyclo-ligase	WBAD|WBAD_0706
GROUPS_0847:	pstA|Phosphate transport system permease protein PstA	WBAD|WBAD_0710
GROUPS_0848:	purL_1|Phosphoribosylformylglycinamidine synthase	WBAD|WBAD_0711
GROUPS_0849:	hypothetical protein	WBAD|WBAD_0717
GROUPS_0850:	purN|Phosphoribosylglycinamide formyltransferase	WBAD|WBAD_0722
GROUPS_0851:	putative zinc protease	WBAD|WBAD_0723
GROUPS_0852:	putative zinc protease	WBAD|WBAD_0724
GROUPS_0853:	ribF|Riboflavin biosynthesis protein RibF	WBAD|WBAD_0726
GROUPS_0854:	dacF|D-alanyl-D-alanine carboxypeptidase DacF	WBAD|WBAD_0729
GROUPS_0855:	alsT_2|Amino-acid carrier protein AlsT	WBAD|WBAD_0734
GROUPS_0856:	hypothetical protein	WBAD|WBAD_0750
GROUPS_0857:	eno|Enolase	WBAD|WBAD_0752
GROUPS_0858:	hypothetical protein	WBAD|WBAD_0753
GROUPS_0859:	hypothetical protein	WBAD|WBAD_0755
GROUPS_0860:	gph|Phosphoglycolate phosphatase	WBAD|WBAD_0758
GROUPS_0861:	rpe|Ribulose-phosphate 3-epimerase	WBAD|WBAD_0776
GROUPS_0862:	lgt|Prolipoprotein diacylglyceryl transferase	WBAD|WBAD_0798
GROUPS_0863:	pld|Phospholipase D	WBAD|WBAD_0800
GROUPS_0864:	hypothetical protein	WBAD|WBAD_0802
GROUPS_0865:	hypothetical protein	WBAD|WBAD_0803
GROUPS_0866:	hypothetical protein	WBAD|WBAD_0805
GROUPS_0867:	clpB|Chaperone protein ClpB	WBAD|WBAD_0810
GROUPS_0868:	gdhB|NAD-specific glutamate dehydrogenase	WBAD|WBAD_0811
GROUPS_0869:	recO|DNA repair protein RecO	WBAD|WBAD_0814
GROUPS_0870:	htpG|Chaperone protein HtpG	WBAD|WBAD_0820
GROUPS_0871:	hypothetical protein	WBAD|WBAD_0821
GROUPS_0872:	hypothetical protein	WBAD|WBAD_0822
GROUPS_0873:	recR|Recombination protein RecR	WBAD|WBAD_0823
GROUPS_0874:	hypothetical protein	WBAD|WBAD_0826
GROUPS_0875:	hypothetical protein	WBAD|WBAD_0831
GROUPS_0876:	hypothetical protein	WBAD|WBAD_0832
GROUPS_0877:	hypothetical protein	WBAD|WBAD_0842
GROUPS_0878:	hypothetical protein	WBAD|WBAD_0847
GROUPS_0879:	Putative O-methyltransferase/MSMEI_4947	WBAD|WBAD_0848
GROUPS_0880:	dnaX_2|DNA polymerase III subunit tau	WBAD|WBAD_0851
GROUPS_0881:	hypothetical protein	WBAD|WBAD_0870
GROUPS_0882:	rnj1|Ribonuclease J 1	WBAD|WBAD_0871
GROUPS_0883:	dnaJ_2|Chaperone protein DnaJ	WBAD|WBAD_0872
GROUPS_0884:	rexB|ATP-dependent helicase/deoxyribonuclease subunit B	WBAD|WBAD_0875
GROUPS_0885:	hypothetical protein	WBAD|WBAD_0883
GROUPS_0886:	rsmA|Ribosomal RNA small subunit methyltransferase A	WBAD|WBAD_0896
GROUPS_0887:	guaB|Inosine-5'-monophosphate dehydrogenase	WBAD|WBAD_0897
GROUPS_0888:	rho|Transcription termination factor Rho	WBAD|WBAD_0898
GROUPS_0889:	hypothetical protein	WBAD|WBAD_0901
GROUPS_0890:	hypothetical protein	WBAD|WBAD_0902
GROUPS_0891:	spvB|Mono(ADP-ribosyl)transferase SpvB	WBAD|WBAD_0903
GROUPS_0892:	hypothetical protein	WBAD|WBAD_0905
GROUPS_0893:	lpd3|Dihydrolipoyl dehydrogenase 3	WBAD|WBAD_0908
GROUPS_0894:	ctaD|Cytochrome c oxidase subunit 1	WBAD|WBAD_0915
GROUPS_0895:	ctaB|Protoheme IX farnesyltransferase	WBAD|WBAD_0916
GROUPS_0896:	hypothetical protein	WBAD|WBAD_0922
GROUPS_0897:	hypothetical protein	WBAD|WBAD_0945
GROUPS_0898:	hypothetical protein	WBAD|WBAD_0953
GROUPS_0899:	hypothetical protein	WBAD|WBAD_0957
GROUPS_0900:	smc_7|Chromosome partition protein Smc	WBAD|WBAD_0958
GROUPS_0901:	hypothetical protein	WBAD|WBAD_0961
GROUPS_0902:	hypothetical protein	WBAD|WBAD_0962
GROUPS_0903:	hypothetical protein	WBAD|WBAD_0963
GROUPS_0904:	hypothetical protein	WBAD|WBAD_0966
GROUPS_0905:	hypothetical protein	WBAD|WBAD_0997
GROUPS_0906:	hypothetical protein	WBAD|WBAD_1005
GROUPS_0907:	hypothetical protein	WBAD|WBAD_1006
GROUPS_0908:	hypothetical protein	WBAD|WBAD_1007
GROUPS_0909:	ccmA|Cytochrome c biogenesis ATP-binding export protein CcmA	WBAD|WBAD_1018
GROUPS_0910:	hypothetical protein	WBAD|WBAD_1021
GROUPS_0911:	priA|Primosomal protein N'	WBAD|WBAD_1022
GROUPS_0912:	virB4_2|Type IV secretion system protein virB4	WBAD|WBAD_1066
GROUPS_0913:	Nitronate monooxygenase	WBAD|WBAD_1069
GROUPS_0914:	hypothetical protein	WBAD|WBAD_1076
GROUPS_0915:	hypothetical protein	WBAD|WBAD_1078
GROUPS_0916:	hypothetical protein	WBAD|WBAD_1093
GROUPS_0917:	hypothetical protein	WBAD|WBAD_1108
GROUPS_0918:	ispB|Octaprenyl-diphosphate synthase	WBAD|WBAD_1111
GROUPS_0919:	hypothetical protein	WBAD|WBAD_1121
GROUPS_0920:	hypothetical protein	WBAD|WBAD_1123
GROUPS_0921:	hypothetical protein	WBAD|WBAD_1124
GROUPS_0922:	cdsA|Phosphatidate cytidylyltransferase	WBAD|WBAD_1130
GROUPS_0923:	ispU|Ditrans,polycis-undecaprenyl-diphosphate synthase ((2E,6E)-farnesyl-diphosphate specific)	WBAD|WBAD_1131
GROUPS_0924:	hypothetical protein	WBAD|WBAD_1162
GROUPS_0925:	hypothetical protein	WBAD|WBAD_1168
GROUPS_0926:	thcC|Rhodocoxin	WBAD|WBAD_1174
GROUPS_0927:	hypothetical protein	WBAD|WBAD_1199
GROUPS_0928:	hypothetical protein	WBAD|WBAD_1200
GROUPS_0929:	hypothetical protein	WBAD|WBAD_1207
GROUPS_0930:	argS|Arginine--tRNA ligase	WBAD|WBAD_1214
GROUPS_0931:	pdxH|Pyridoxine/pyridoxamine 5'-phosphate oxidase	WBAD|WBAD_1215
GROUPS_0932:	mutM|Formamidopyrimidine-DNA glycosylase	WBAD|WBAD_1216
GROUPS_0933:	mutL|DNA mismatch repair protein MutL	WBAD|WBAD_1232
GROUPS_0934:	hypothetical protein	WBAD|WBAD_1243
GROUPS_0935:	hypothetical protein	WBAD|WBAD_1246
GROUPS_0936:	pcrA|ATP-dependent DNA helicase PcrA	WBAD|WBAD_1252
GROUPS_0937:	nuoL|NADH-quinone oxidoreductase subunit L	WBAD|WBAD_1256
GROUPS_0938:	hypothetical protein	WBAD|WBAD_1266
GROUPS_0939:	hypothetical protein	WBAD|WBAD_1292
GROUPS_0940:	hypothetical protein	WBAD|WBAD_1297
GROUPS_0941:	hypothetical protein	WBAD|WBAD_1312
GROUPS_0942:	hypothetical protein	WBAD|WBAD_1313
GROUPS_0943:	hypothetical protein	WBAD|WBAD_1326
GROUPS_0944:	relG_3|Toxin RelG	WBAD|WBAD_1327
GROUPS_0945:	adiC_1|Arginine/agmatine antiporter	WBAF|WBAF_0027
GROUPS_0946:	hypothetical protein	WBAF|WBAF_0035
GROUPS_0947:	smc_1|Chromosome partition protein Smc	WBAF|WBAF_0058
GROUPS_0948:	hypothetical protein	WBAF|WBAF_0060
GROUPS_0949:	pgk/tpi|Bifunctional PGK/TIM	WBAF|WBAF_0079
GROUPS_0950:	hypothetical protein	WBAF|WBAF_0085
GROUPS_0951:	lolD|Lipoprotein-releasing system ATP-binding protein LolD	WBAF|WBAF_0090
GROUPS_0952:	hypothetical protein	WBAF|WBAF_0099
GROUPS_0953:	hypothetical protein	WBAF|WBAF_0110
GROUPS_0954:	hypothetical protein	WBAF|WBAF_0121
GROUPS_0955:	hypothetical protein	WBAF|WBAF_0131
GROUPS_0956:	hypothetical protein	WBAF|WBAF_0150
GROUPS_0957:	dnaJ_1|Chaperone protein DnaJ	WBAF|WBAF_0151
GROUPS_0958:	hypothetical protein	WBAF|WBAF_0166
GROUPS_0959:	hypothetical protein	WBAF|WBAF_0177
GROUPS_0960:	hypothetical protein	WBAF|WBAF_0178
GROUPS_0961:	hypothetical protein	WBAF|WBAF_0191
GROUPS_0962:	rpsH|30S ribosomal protein S8	WBAF|WBAF_0199
GROUPS_0963:	hypothetical protein	WBAF|WBAF_0208
GROUPS_0964:	hypothetical protein	WBAF|WBAF_0209
GROUPS_0965:	comM|Competence protein ComM	WBAF|WBAF_0247
GROUPS_0966:	hypothetical protein	WBAF|WBAF_0254
GROUPS_0967:	hypothetical protein	WBAF|WBAF_0259
GROUPS_0968:	hypothetical protein	WBAF|WBAF_0260
GROUPS_0969:	hypothetical protein	WBAF|WBAF_0299
GROUPS_0970:	hypothetical protein	WBAF|WBAF_0314
GROUPS_0971:	hypothetical protein	WBAF|WBAF_0323
GROUPS_0972:	hypothetical protein	WBAF|WBAF_0337
GROUPS_0973:	hypothetical protein	WBAF|WBAF_0352
GROUPS_0974:	acm|Lysozyme M1	WBAF|WBAF_0358
GROUPS_0975:	aacA4|Aminoglycoside N(6')-acetyltransferase type 1	WBAF|WBAF_0387
GROUPS_0976:	hypothetical protein	WBAF|WBAF_0397
GROUPS_0977:	rmuC|DNA recombination protein RmuC	WBAF|WBAF_0401
GROUPS_0978:	hypothetical protein	WBAF|WBAF_0410
GROUPS_0979:	mrpA_1|Na(+)/H(+) antiporter subunit A	WBAF|WBAF_0412
GROUPS_0980:	hypothetical protein	WBAF|WBAF_0423
GROUPS_0981:	hypothetical protein	WBAF|WBAF_0424
GROUPS_0982:	hypothetical protein	WBAF|WBAF_0449
GROUPS_0983:	hypothetical protein	WBAF|WBAF_0463
GROUPS_0984:	hypothetical protein	WBAF|WBAF_0484
GROUPS_0985:	rne|Ribonuclease E	WBAF|WBAF_0510
GROUPS_0986:	glmU_1|Bifunctional protein GlmU	WBAF|WBAF_0514
GROUPS_0987:	hypothetical protein	WBAF|WBAF_0523
GROUPS_0988:	hypothetical protein	WBAF|WBAF_0524
GROUPS_0989:	hypothetical protein	WBAF|WBAF_0538
GROUPS_0990:	hypothetical protein	WBAF|WBAF_0547
GROUPS_0991:	hypothetical protein	WBAF|WBAF_0555
GROUPS_0992:	hypothetical protein	WBAF|WBAF_0556
GROUPS_0993:	hypothetical protein	WBAF|WBAF_0557
GROUPS_0994:	hypothetical protein	WBAF|WBAF_0561
GROUPS_0995:	hypothetical protein	WBAF|WBAF_0570
GROUPS_0996:	ankX_5|Phosphocholine transferase AnkX	WBAF|WBAF_0574
GROUPS_0997:	hypothetical protein	WBAF|WBAF_0619
GROUPS_0998:	hypothetical protein	WBAF|WBAF_0630
GROUPS_0999:	hypothetical protein	WBAF|WBAF_0631
GROUPS_1000:	hypothetical protein	WBAF|WBAF_0633
GROUPS_1001:	hypothetical protein	WBAF|WBAF_0636
GROUPS_1002:	hypothetical protein	WBAF|WBAF_0648
GROUPS_1003:	hypothetical protein	WBAF|WBAF_0649
GROUPS_1004:	hypothetical protein	WBAF|WBAF_0650
GROUPS_1005:	hypothetical protein	WBAF|WBAF_0674
GROUPS_1006:	hypothetical protein	WBAF|WBAF_0694
GROUPS_1007:	hypothetical protein	WBAF|WBAF_0695
GROUPS_1008:	hypothetical protein	WBAF|WBAF_0710
GROUPS_1009:	hypothetical protein	WBAF|WBAF_0724
GROUPS_1010:	dnaA|Chromosomal replication initiator protein DnaA	WBAF|WBAF_0727
GROUPS_1011:	hypothetical protein	WBAF|WBAF_0729
GROUPS_1012:	rbfA|Ribosome-binding factor A	WBAF|WBAF_0733
GROUPS_1013:	hypothetical protein	WBAF|WBAF_0736
GROUPS_1014:	hypothetical protein	WBAF|WBAF_0737
GROUPS_1015:	hypothetical protein	WBAF|WBAF_0741
GROUPS_1016:	hypothetical protein	WBAF|WBAF_0756
GROUPS_1017:	hypothetical protein	WBAF|WBAF_0768
GROUPS_1018:	hypothetical protein	WBAF|WBAF_0771
GROUPS_1019:	hypothetical protein	WBAF|WBAF_0772
GROUPS_1020:	hypothetical protein	WBAF|WBAF_0773
GROUPS_1021:	hypothetical protein	WBAF|WBAF_0801
GROUPS_1022:	hypothetical protein	WBAF|WBAF_0802
GROUPS_1023:	hypothetical protein	WBAF|WBAF_0806
GROUPS_1024:	hypothetical protein	WBAF|WBAF_0807
GROUPS_1025:	hypothetical protein	WBAF|WBAF_0810
GROUPS_1026:	hypothetical protein	WBAF|WBAF_0828
GROUPS_1027:	hypothetical protein	WBAF|WBAF_0843
GROUPS_1028:	bamD|Outer membrane protein assembly factor BamD	WBAF|WBAF_0850
GROUPS_1029:	mepM|Murein DD-endopeptidase MepM	WBAF|WBAF_0852
GROUPS_1030:	Sugar transporter SemiSWEET	WBAF|WBAF_0854
GROUPS_1031:	hypothetical protein	WBAF|WBAF_0863
GROUPS_1032:	hypothetical protein	WBAF|WBAF_0874
GROUPS_1033:	rpmH|50S ribosomal protein L34	WBAF|WBAF_0892
GROUPS_1034:	ltrA_3|Group II intron-encoded protein LtrA	WBAF|WBAF_0897
GROUPS_1035:	hypothetical protein	WBAF|WBAF_0911
GROUPS_1036:	hypothetical protein	WBAF|WBAF_0912
GROUPS_1037:	hypothetical protein	WBAF|WBAF_0913
GROUPS_1038:	hypothetical protein	WBAF|WBAF_0914
GROUPS_1039:	hypothetical protein	WBAF|WBAF_0943
GROUPS_1040:	fabI|Enoyl-[acyl-carrier-protein] reductase [NADH] FabI	WBAF|WBAF_0955
GROUPS_1041:	hypothetical protein	WBAF|WBAF_0960
GROUPS_1042:	smc_3|Chromosome partition protein Smc	WBAF|WBAF_0976
GROUPS_1043:	hypothetical protein	WBAF|WBAF_0983
GROUPS_1044:	hypothetical protein	WBAF|WBAF_0986
GROUPS_1045:	hypothetical protein	WBAF|WBAF_0987
GROUPS_1046:	hypothetical protein	WBAF|WBAF_0988
GROUPS_1047:	dnaJ_3|Chaperone protein DnaJ	WBAF|WBAF_0996
GROUPS_1048:	hypothetical protein	WBAF|WBAF_1006
GROUPS_1049:	hypothetical protein	WBAF|WBAF_1007
GROUPS_1050:	ycfH|putative deoxyribonuclease YcfH	WBAF|WBAF_1025
GROUPS_1051:	hypothetical protein	WBAF|WBAF_1036
GROUPS_1052:	fabH|3-oxoacyl-[acyl-carrier-protein] synthase 3	WBAF|WBAF_1037
GROUPS_1053:	hypothetical protein	WBAF|WBAF_1070
GROUPS_1054:	hypothetical protein	WBAF|WBAF_1071
GROUPS_1055:	hypothetical protein	WBAF|WBAF_1072
GROUPS_1056:	proP_3|Proline/betaine transporter	WBAF|WBAF_1083
GROUPS_1057:	hypothetical protein	WBAF|WBAF_1084
GROUPS_1058:	hypothetical protein	WBAF|WBAF_1119
GROUPS_1059:	rpsD|30S ribosomal protein S4	WBAF|WBAF_1139
GROUPS_1060:	tktA|Transketolase 1	WBAF|WBAF_1140
GROUPS_1061:	ankX_11|Phosphocholine transferase AnkX	WBAF|WBAF_1161
GROUPS_1062:	thyX|Thymidylate synthase ThyX	WBAF|WBAF_1163
GROUPS_1063:	folD|Bifunctional protein FolD protein	WBAF|WBAF_1180
GROUPS_1064:	hypothetical protein	WBAF|WBAF_1181
GROUPS_1065:	hypothetical protein	WBAF|WBAF_1182
GROUPS_1066:	hypothetical protein	WBAF|WBAF_1191
GROUPS_1067:	hypothetical protein	WBAF|WBAF_1207
GROUPS_1068:	hypothetical protein	WBAF|WBAF_1237
GROUPS_1069:	hypothetical protein	WBAF|WBAF_1254
GROUPS_1070:	hypothetical protein	WBAF|WBAF_1256
GROUPS_1071:	hypothetical protein	WBAF|WBAF_1273
GROUPS_1072:	hypothetical protein	WBAF|WBAF_1283
GROUPS_1073:	hypothetical protein	WBAF|WBAF_1284
GROUPS_1074:	hypothetical protein	WBAF|WBAF_1306
GROUPS_1075:	dnaB_2|Replicative DNA helicase	WBAF|WBAF_1313
GROUPS_1076:	murB|UDP-N-acetylenolpyruvoylglucosamine reductase	WBAF|WBAF_1321
GROUPS_1077:	hypothetical protein	WBAF|WBAF_1345
GROUPS_1078:	hypothetical protein	WBAF|WBAF_1348
GROUPS_1079:	hypothetical protein	WBAF|WBAF_1350
GROUPS_1080:	dnaJ_4|Chaperone protein DnaJ	WBAF|WBAF_1356
GROUPS_1081:	hypothetical protein	WBAF|WBAF_1358
GROUPS_1082:	hypothetical protein	WBAF|WBAF_1362
GROUPS_1083:	hypothetical protein	WBAF|WBAF_1387
GROUPS_1084:	hypothetical protein	WBAF|WBAF_1388
GROUPS_1085:	fbaB|Fructose-bisphosphate aldolase class 1	WBAF|WBAF_1396
GROUPS_1086:	pyrD|Dihydroorotate dehydrogenase (quinone)	WBAF|WBAF_1399
GROUPS_1087:	hypothetical protein	WBAF|WBAF_1404
GROUPS_1088:	hypothetical protein	WBAF|WBAF_1418
GROUPS_1089:	hypothetical protein	WBAF|WBAF_1425
GROUPS_1090:	ltrA_4|Group II intron-encoded protein LtrA	WBAF|WBAF_1427
GROUPS_1091:	hypothetical protein	WBAF|WBAF_1457
GROUPS_1092:	hemF|Oxygen-dependent coproporphyrinogen-III oxidase	WBAF|WBAF_1459
GROUPS_1093:	hypothetical protein	WBAF|WBAF_1483
GROUPS_1094:	hypothetical protein	WBAF|WBAF_1484
GROUPS_1095:	ribN|Riboflavin transporter	WBAF|WBAF_1485
GROUPS_1096:	ywqF|UDP-glucose 6-dehydrogenase YwqF	WBAF|WBAF_1486
GROUPS_1097:	glpT|Glycerol-3-phosphate transporter	WBAF|WBAF_1487
GROUPS_1098:	ltaA_1|L-allo-threonine aldolase	WBAF|WBAF_1488
GROUPS_1099:	ltaA_2|L-allo-threonine aldolase	WBAF|WBAF_1489
GROUPS_1100:	Putative multidrug export ATP-binding/permease protein	WBAF|WBAF_1490
GROUPS_1101:	hypothetical protein	WBAF|WBAF_1491
GROUPS_1102:	mshA|D-inositol-3-phosphate glycosyltransferase	WBAF|WBAF_1492
GROUPS_1103:	hypothetical protein	WBAF|WBAF_1495
GROUPS_1104:	hypothetical protein	WBAF|WBAF_1496
GROUPS_1105:	zitB|Zinc transporter ZitB	WBAF|WBAF_1499
GROUPS_1106:	hypothetical protein	WBAF|WBAF_1516
GROUPS_1107:	hypothetical protein	WBAF|WBAF_1540
GROUPS_1108:	hypothetical protein	WBAF|WBAF_1542
